# Supplementary material for: Angiopoietin-2 promotes osteogenic differentiation of thoracic ligamentum flavum cells via modulating the Notch signaling pathway
Source: PLoS One. 2018 Dec 17;13(12):e0209300. doi: 10.1371/journal.pone.0209300 (PMC6296551; doi:10.1371/journal.pone.0209300)
Supplement: S1 Dataset — (XLS) [file pone.0209300.s001.xls]

## Sheet: GHRDvsRD_DEG
ID	RD	GHRD	FoldChange	log2FoldChange	pvalue	padj	GeneName	Chrom	Strand	Start	End	GeneLength	GeneType	GeneDescription
ENSG00000206754	709.515	3.12819	0.00440891	-7.77071	7.7668e-30	1.57464e-25	SNORD101	chr6	+	132815307	132815379	73	snoRNA	small_nucleolar_RNA_C/D_box_101
ENSG00000206989	635.587	5.21126	0.00819914	-6.89738	3.88349e-27	3.56452e-23	SNORD63	chr5	-	138561043	138561110	68	snoRNA	small_nucleolar_RNA_C/D_box_63
ENSG00000199753	582.781	4.16972	0.00715487	-7.08578	5.27452e-27	3.56452e-23	SNORD104	chr17	+	64146083	64146152	70	snoRNA	small_nucleolar_RNA_C/D_box_104
ENSG00000046604	1.91674	298.929	155.957	7.19207	3.8477e-22	1.95021e-18	DSG2	chr18	+	31498043	31549008	6190	protein_coding	desmoglein_2
ENSG00000229807	153.614	3621.48	23.5752	4.55804	4.52455e-21	1.83461e-17	XIST	chrX	-	73820651	73852753	19931	lincRNA	X_inactive_specific_transcript_(non-protein_coding)
ENSG00000221852	601.983	17.7099	0.0294192	-5.07755	2.23478e-20	7.55131e-17	KRTAP1-5	chr17	-	41026026	41027202	1177	protein_coding	keratin_associated_protein_1-5
ENSG00000246859	23.9993	527.029	21.9602	4.44946	2.65677e-17	7.69477e-14	STARD4-AS1	chr5	+	111512226	111739726	5647	antisense	STARD4_antisense_RNA_1
ENSG00000196557	37.4408	677.012	18.0822	4.17182	1.11656e-16	2.82965e-13	CACNA1H	chr16	+	1153241	1221771	8484	protein_coding	calcium_channel_voltage-dependent_T_type_alpha_1H_subunit
ENSG00000188581	183.377	4.16972	0.0227385	-5.41833	4.65082e-16	1.04768e-12	KRTAP1-1	chr17	-	41040559	41041461	903	protein_coding	keratin_associated_protein_1-1
ENSG00000115232	9.59767	239.56	24.9603	4.62314	1.96335e-15	3.9805e-12	ITGA4	chr2	+	181457202	181536187	7901	protein_coding	integrin_subunit_alpha_4
ENSG00000202400	100.808	1.38778e-17	1.37666e-19	-9.65849	6.46118e-15	1.19085e-11	SNORD82	chr2	-	231460371	231460440	70	snoRNA	small_nucleolar_RNA_C/D_box_82
ENSG00000207031	96.9674	1.38778e-17	1.43118e-19	-9.60253	1.35074e-14	2.28207e-11	SNORD59A	chr12	-	56645027	56645101	75	snoRNA	small_nucleolar_RNA_C/D_box_59A
ENSG00000187800	46.0817	635.35	13.7875	3.78155	1.59467e-14	2.48695e-11	PEAR1	chr1	+	156893698	156916434	5530	protein_coding	platelet_endothelial_aggregation_receptor_1
ENSG00000138650	11.5179	213.522	18.5383	4.19727	1.52531e-13	2.20886e-10	PCDH10	chr4	+	133149315	133208606	10161	protein_coding	protocadherin_10
ENSG00000127324	156.494	6.25281	0.0399556	-4.6189	1.96331e-13	2.55101e-10	TSPAN8	chr12	-	71125085	71441898	2519	protein_coding	tetraspanin_8
ENSG00000257315	9.59767	189.566	19.7512	4.28564	2.01323e-13	2.55101e-10	ZBED6	chr1	+	203796309	203800558	4250	protein_coding	zinc_finger_BED-type_containing_6
ENSG00000080200	28.7998	382.253	13.2728	3.72444	3.38574e-13	4.0378e-10	CRYBG3	chr3	+	97822040	97944963	10929	protein_coding	crystallin_beta-gamma_domain_containing_3
ENSG00000115457	1693.62	168.735	0.0996294	-3.32636	4.82579e-13	5.43544e-10	IGFBP2	chr2	+	216632828	216664436	4767	protein_coding	insulin_like_growth_factor_binding_protein_2
ENSG00000183098	51.8424	570.774	11.0098	3.45746	1.07643e-12	1.13037e-09	GPC6	chr13	+	93226842	94407401	6468	protein_coding	glypican_6
ENSG00000173166	32.6402	387.461	11.8706	3.56412	1.11509e-12	1.13037e-09	RAPH1	chr2	-	203394345	203535410	11697	protein_coding	Ras_association_(RalGDS/AF-6)_and_pleckstrin_homology_domains_1
ENSG00000138829	19.1988	257.267	13.4002	3.73525	2.37311e-12	2.19155e-09	FBN2	chr5	-	128257909	128659185	13196	protein_coding	fibrillin_2
ENSG00000212452	84.486	1.04513	0.0123704	-6.18071	2.37812e-12	2.19155e-09	SNORD69	chr3	+	52692736	52692812	77	snoRNA	small_nucleolar_RNA_C/D_box_69
ENSG00000157570	79.6855	1.04513	0.0131157	-6.09644	6.65137e-12	5.86304e-09	TSPAN18	chr11	+	44726465	44932421	5871	protein_coding	tetraspanin_18
ENSG00000185567	386.919	3248.6	8.39607	3.06929	8.12782e-12	6.86598e-09	AHNAK2	chr14	-	104937244	104978357	18771	protein_coding	AHNAK_nucleoprotein_2
ENSG00000165323	1.38778e-17	65.6212	4.72851e+18	9.03995	1.27257e-11	1.032e-08	FAT3	chr11	+	92352096	92896470	19280	protein_coding	FAT_atypical_cadherin_3
ENSG00000239043	75.845	1.04513	0.0137798	-6.0253	1.56288e-11	1.21869e-08	SNORD127	chr14	+	45110883	45110968	86	snoRNA	small_nucleolar_RNA_C/D_box_127
ENSG00000189056	44.1615	430.164	9.7407	3.28025	1.80006e-11	1.35165e-08	RELN	chr7	-	103471784	103989516	12642	protein_coding	reelin
ENSG00000123496	5.75722	121.865	21.1673	4.3734	2.28784e-11	1.65656e-08	IL13RA2	chrX	-	115003975	115019977	1626	protein_coding	interleukin_13_receptor_subunit_alpha_2
ENSG00000144057	34.5605	345.799	10.0056	3.3179	2.46336e-11	1.72214e-08	ST6GAL2	chr2	-	106801600	106887108	7708	protein_coding	ST6_beta-galactosamide_alpha-26-sialyltranferase_2
ENSG00000142798	2177.52	16748.2	7.6914	2.94317	2.70998e-11	1.8314e-08	HSPG2	chr1	-	21822245	21937297	17684	protein_coding	heparan_sulfate_proteoglycan_2
ENSG00000142910	257.305	23.9592	0.0931158	-3.41826	4.498e-11	2.94169e-08	TINAGL1	chr1	+	31576485	31587686	5281	protein_coding	tubulointerstitial_nephritis_antigen-like_1
ENSG00000151208	117.13	945.732	8.07424	3.01193	5.74482e-11	3.58807e-08	DLG5	chr10	-	77790791	77926526	10271	protein_coding	discs_large_homolog_5_(Drosophila)
ENSG00000265706	58.5631	1.38778e-17	2.36971e-19	-8.87627	5.8403e-11	3.58807e-08	SNORD53_SNORD92	chr2	+	28927983	28928060	78	snoRNA	Small_nucleolar_RNA_SNORD53/SNORD92
ENSG00000135842	175.696	1358.19	7.73032	2.9496	7.11362e-11	4.24181e-08	FAM129A	chr1	-	184790724	184974550	8372	protein_coding	family_with_sequence_similarity_129_member_A
ENSG00000181072	8.63756	129.156	14.9528	3.88243	7.60523e-11	4.40538e-08	CHRM2	chr7	+	136868669	137020255	8322	protein_coding	cholinergic_receptor_muscarinic_2
ENSG00000240184	105.608	828.037	7.84064	2.96943	1.08595e-10	6.11572e-08	PCDHGC3	chr5	+	141475947	141512979	5432	protein_coding	protocadherin_gamma_subfamily_C_3
ENSG00000116183	26.8796	263.516	9.80357	3.2871	1.50622e-10	8.25326e-08	PAPPA2	chr1	+	176463171	176845605	10930	protein_coding	pappalysin_2
ENSG00000130477	53.7626	439.538	8.17554	3.02827	2.15238e-10	1.14835e-07	UNC13A	chr19	-	17601328	17688365	11210	protein_coding	unc-13_homolog_A_(C._elegans)
ENSG00000204767	10.5578	135.405	12.8252	3.66477	2.55856e-10	1.33006e-07	FAM196B	chr5	-	169864264	169980740	2999	protein_coding	family_with_sequence_similarity_196_member_B
ENSG00000130723	397.481	2771.57	6.97285	2.80135	2.78692e-10	1.41255e-07	PRRC2B	chr9	+	131394093	131500197	12293	protein_coding	proline-rich_coiled-coil_2B
ENSG00000188211	11.5179	141.654	12.2987	3.60568	2.99627e-10	1.48162e-07	NCR3LG1	chr11	+	17351726	17377341	6438	protein_coding	natural_killer_cell_cytotoxicity_receptor_3_ligand_1
ENSG00000196876	16.3184	176.026	10.7869	3.42091	3.1785e-10	1.53431e-07	SCN8A	chr12	+	51590266	51812864	12481	protein_coding	sodium_channel_voltage_gated_type_VIII_alpha_subunit
ENSG00000168477	176.656	1245.7	7.05154	2.81703	4.03751e-10	1.90364e-07	TNXB	chr6	-	32041154	32115334	15623	protein_coding	tenascin_XB
ENSG00000072840	110.409	788.458	7.14126	2.83473	5.99281e-10	2.76132e-07	EVC	chr4	+	5711197	5814305	7148	protein_coding	Ellis_van_Creveld_protein
ENSG00000115464	232.342	1565.46	6.73771	2.75157	7.48468e-10	3.3721e-07	USP34	chr2	-	61187463	61470769	18125	protein_coding	ubiquitin_specific_peptidase_34
ENSG00000167244	464.688	61.455	0.13225	-2.91621	8.51306e-10	3.75204e-07	IGF2	chr11	-	2129112	2141238	6259	protein_coding	insulin_like_growth_factor_2
ENSG00000090061	31.6801	263.516	8.31802	3.05108	9.60745e-10	4.14429e-07	CCNK	chr14	+	99481169	99535044	8220	protein_coding	cyclin_K
ENSG00000187837	299.55	36.4578	0.121709	-3.03432	1.06149e-09	4.48345e-07	HIST1H1C	chr6	-	26055787	26056428	642	protein_coding	histone_cluster_1_H1c
ENSG00000163064	73.9248	3.12819	0.0423158	-4.51025	1.16267e-09	4.81062e-07	EN1	chr2	-	118842171	118847678	2886	protein_coding	engrailed_homeobox_1
ENSG00000141574	319.712	40.624	0.127064	-2.97264	1.44281e-09	5.79247e-07	SECTM1	chr17	-	82321024	82334074	2961	protein_coding	secreted_and_transmembrane_1
ENSG00000144426	54.7227	401.001	7.32787	2.87045	1.47627e-09	5.79247e-07	NBEAL1	chr2	+	203014879	203226378	16376	protein_coding	neurobeachin_like_1
ENSG00000121281	116.17	787.416	6.77817	2.75953	1.48569e-09	5.79247e-07	ADCY7	chr16	+	50246137	50318135	8630	protein_coding	adenylate_cyclase_7
ENSG00000276547	31.6801	254.142	8.02212	2.99884	1.77119e-09	6.77532e-07	PCDHGB5	chr5	+	141397987	141512979	4851	protein_coding	protocadherin_gamma_subfamily_B_5
ENSG00000204291	330.273	2091.44	6.33245	2.66229	1.84358e-09	6.92161e-07	COL15A1	chr9	+	98943179	99070792	6653	protein_coding	collagen_type_XV_alpha_1
ENSG00000125813	36.4807	283.305	7.76591	2.95271	2.02856e-09	7.47764e-07	PAX1	chr20	+	21705659	21718486	5855	protein_coding	paired_box_1
ENSG00000240764	10.5578	118.74	11.2467	3.47548	2.46879e-09	8.90613e-07	PCDHGC5	chr5	+	141489121	141512979	4990	protein_coding	protocadherin_gamma_subfamily_C_5
ENSG00000125107	260.185	1633.16	6.27689	2.64945	2.52407e-09	8.90613e-07	CNOT1	chr16	-	58519951	58629886	10852	protein_coding	CCR4-NOT_transcription_complex_subunit_1
ENSG00000120937	136.332	12.5021	0.0917035	-3.43429	2.54787e-09	8.90613e-07	NPPB	chr1	-	11857464	11858931	694	protein_coding	natriuretic_peptide_B
ENSG00000223224	45.1216	1.38778e-17	3.07564e-19	-8.50104	3.08575e-09	1.06035e-06	SNORD71	chr16	-	71758402	71758487	86	snoRNA	small_nucleolar_RNA_C/D_box_71
ENSG00000127481	516.534	3086.12	5.97467	2.57856	4.25397e-09	1.43741e-06	UBR4	chr1	-	19074506	19210276	24675	protein_coding	ubiquitin_protein_ligase_E3_component_n-recognin_4
ENSG00000148344	378.278	55.2057	0.145939	-2.77388	5.24063e-09	1.74178e-06	PTGES	chr9	-	129738331	129753047	1896	protein_coding	prostaglandin_E_synthase
ENSG00000202314	51.8424	1.04513	0.0201597	-5.4775	5.3911e-09	1.76289e-06	SNORD6	chr11	-	93731502	93731574	73	snoRNA	small_nucleolar_RNA_C/D_box_6
ENSG00000168528	971.624	157.278	0.161871	-2.62616	5.73402e-09	1.84526e-06	SERINC2	chr1	+	31409565	31434680	3549	protein_coding	serine_incorporator_2
ENSG00000186174	261.146	1561.29	5.97862	2.57922	6.05152e-09	1.91701e-06	BCL9L	chr11	-	118893875	118925608	10470	protein_coding	B-cell_CLL/lymphoma_9-like
ENSG00000087303	255.385	1521.71	5.9585	2.57434	6.45425e-09	2.01313e-06	NID2	chr14	-	52004803	52069228	6392	protein_coding	nidogen_2
ENSG00000198146	52.8025	357.256	6.76589	2.75527	8.58773e-09	2.63799e-06	ZNF770	chr15	-	34978341	34988287	5439	protein_coding	zinc_finger_protein_770
ENSG00000141469	1442.08	246.851	0.171178	-2.54585	9.65263e-09	2.92086e-06	SLC14A1	chr18	+	45724127	45752520	6376	protein_coding	solute_carrier_family_14_(urea_transporter)_member_1_(Kidd_blood_group)
ENSG00000279192	1.38778e-17	41.6655	3.00232e+18	8.38618	1.08849e-08	3.2453e-06	PWAR5	chr15	+	24985053	24988232	3180	TEC	Prader_Willi/Angelman_region_RNA_5
ENSG00000102908	150.733	881.156	5.84579	2.54637	1.37126e-08	4.02911e-06	NFAT5	chr16	+	69565094	69704666	16401	protein_coding	nuclear_factor_of_activated_T-cells_5_tonicity-responsive
ENSG00000229344	74.8849	5.21126	0.0695903	-3.81422	1.60831e-08	4.65812e-06	MTCO2P12	chr1	+	632757	633438	682	unprocessed_pseudogene	MT-CO2_pseudogene_12
ENSG00000146678	874.653	151.028	0.172672	-2.53294	1.71988e-08	4.85639e-06	IGFBP1	chr7	+	45888357	45893668	1653	protein_coding	insulin_like_growth_factor_binding_protein_1
ENSG00000251562	22470.3	4142.25	0.184343	-2.4395	1.72467e-08	4.85639e-06	MALAT1	chr11	+	65497762	65506516	8755	lincRNA	metastasis_associated_lung_adenocarcinoma_transcript_1_(non-protein_coding)
ENSG00000243156	125.771	738.463	5.87151	2.5525	1.77878e-08	4.94015e-06	MICAL3	chr22	-	17787649	18024559	22354	protein_coding	microtubule_associated_monooxygenase_calponin_and_LIM_domain_containing_3
ENSG00000124785	68.1642	4.16972	0.0611718	-3.99231	1.86508e-08	5.10981e-06	NRN1	chr6	-	5997999	6007605	2328	protein_coding	neuritin_1
ENSG00000173227	137.292	15.6268	0.113821	-3.12534	1.90712e-08	5.15531e-06	SYT12	chr11	+	67006778	67050863	10830	protein_coding	synaptotagmin_12
ENSG00000183458	18.2386	148.945	8.16647	3.02078	1.94766e-08	5.19565e-06	RP11-958N24.1	chr16	+	14911551	14935708	6830	transcribed_unprocessed_pseudogene	NA
ENSG00000165029	33.6004	229.145	6.81971	2.76498	2.34599e-08	6.17697e-06	ABCA1	chr9	-	104781002	104928237	11350	protein_coding	ATP_binding_cassette_subfamily_A_member_1
ENSG00000166147	12242.3	64883.5	5.29994	2.40596	2.53097e-08	6.57859e-06	FBN1	chr15	-	48408306	48645849	16057	protein_coding	fibrillin_1
ENSG00000244161	2.87687	60.4135	20.9997	4.33223	2.68885e-08	6.90047e-06	FLNB-AS1	chr3	-	58162547	58170636	3709	antisense	FLNB_antisense_RNA_1
ENSG00000065526	270.747	1475.88	5.45116	2.446	2.85516e-08	7.23569e-06	SPEN	chr1	+	15847864	15940460	13294	protein_coding	spen_family_transcriptional_repressor
ENSG00000198198	99.8477	579.106	5.79989	2.53448	3.01977e-08	7.55837e-06	SZT2	chr1	+	43389882	43452650	17401	protein_coding	seizure_threshold_2_homolog_(mouse)
ENSG00000128340	277.467	42.7071	0.153918	-2.69634	3.13478e-08	7.75055e-06	RAC2	chr22	-	37225261	37244448	2532	protein_coding	ras-related_C3_botulinum_toxin_substrate_2_(rho_family_small_GTP_binding_protein_Rac2)
ENSG00000132530	15.3583	128.114	8.34169	3.04971	3.25578e-08	7.95272e-06	XAF1	chr17	+	6755447	6775647	6615	protein_coding	XIAP_associated_factor_1
ENSG00000145936	75.845	6.25281	0.0824419	-3.57517	4.31452e-08	1.02752e-05	KCNMB1	chr5	-	170374671	170389677	6079	protein_coding	potassium_channel_subfamily_M_regulatory_beta_subunit_1
ENSG00000133048	2.87687	58.3304	20.2757	4.28171	4.35206e-08	1.02752e-05	CHI3L1	chr1	-	203178931	203186749	3408	protein_coding	chitinase_3_like_1
ENSG00000143341	426.284	2241.42	5.25805	2.39417	4.35861e-08	1.02752e-05	HMCN1	chr1	+	185734551	186190949	18579	protein_coding	hemicentin_1
ENSG00000151914	1086.84	5599.38	5.152	2.36499	4.6226e-08	1.07722e-05	DST	chr6	-	56457987	56954628	42341	protein_coding	dystonin
ENSG00000103175	44.1615	1.04513	0.023666	-5.24678	5.33968e-08	1.23019e-05	WFDC1	chr16	+	84294646	84329851	8785	protein_coding	WAP_four-disulfide_core_domain_1
ENSG00000254122	10.5578	96.8678	9.17501	3.18209	5.47963e-08	1.24825e-05	PCDHGB7	chr5	+	141417645	141512979	4966	protein_coding	protocadherin_gamma_subfamily_B_7
ENSG00000091972	265.946	42.7071	0.160586	-2.63519	6.48375e-08	1.46057e-05	CD200	chr3	+	112332347	112362812	2991	protein_coding	CD200_molecule
ENSG00000186493	49.9222	2.08666	0.0417983	-4.50257	6.6409e-08	1.46636e-05	C5orf38	chr5	+	2752131	2755397	1925	protein_coding	chromosome_5_open_reading_frame_38
ENSG00000100393	207.38	1089.47	5.25349	2.39254	6.6541e-08	1.46636e-05	EP300	chr22	+	41091786	41180079	12426	protein_coding	E1A_binding_protein_p300
ENSG00000157766	3138.58	15646.2	4.98511	2.31758	7.50096e-08	1.63521e-05	ACAN	chr15	+	88803443	88875354	10908	protein_coding	aggrecan
ENSG00000259498	29.7599	196.857	6.61482	2.72039	8.19811e-08	1.76818e-05	RP11-244F12.3	chr15	-	63046034	63049387	3354	antisense	NA
ENSG00000140285	631.747	117.699	0.186307	-2.42305	8.83196e-08	1.88483e-05	FGF7	chr15	+	49423096	49488775	6657	protein_coding	fibroblast_growth_factor_7
ENSG00000179954	133.451	705.134	5.28382	2.40045	9.04302e-08	1.90977e-05	SSC5D	chr19	+	55488404	55519098	7314	protein_coding	scavenger_receptor_cysteine_rich_family_5_domains
ENSG00000175600	313.951	54.1642	0.172524	-2.53249	9.61434e-08	1.99289e-05	SUGCT	chr7	+	40134977	40860763	2857	protein_coding	succinyl-CoA:glutarate-CoA_transferase
ENSG00000160218	91.2067	496.824	5.44722	2.44385	9.6645e-08	1.99289e-05	TRAPPC10	chr21	+	44012319	44106552	11941	protein_coding	trafficking_protein_particle_complex_10
ENSG00000176438	76.8051	427.04	5.56004	2.4731	9.73146e-08	1.99289e-05	SYNE3	chr14	-	95407266	95475836	18164	protein_coding	spectrin_repeat_containing_nuclear_envelope_family_member_3
ENSG00000185164	52.8025	308.303	5.83879	2.54274	1.01689e-07	2.06164e-05	NOMO2	chr16	-	18417325	18562211	6801	protein_coding	NODAL_modulator_2
ENSG00000136925	22.0791	154.153	6.98186	2.79639	1.0586e-07	2.12495e-05	TSTD2	chr9	-	97600080	97633575	5875	protein_coding	thiosulfate_sulfurtransferase_(rhodanese)-like_domain_containing_2
ENSG00000185900	14.3982	113.533	7.88519	2.96789	1.13828e-07	2.2625e-05	POMK	chr8	+	43093506	43123434	1877	protein_coding	protein-O-mannose_kinase
ENSG00000151693	214.1	1087.38	5.07885	2.3438	1.16777e-07	2.29858e-05	ASAP2	chr2	+	9206765	9405683	7248	protein_coding	ArfGAP_with_SH3_domain_ankyrin_repeat_and_PH_domain_2
ENSG00000003989	12.478	102.076	8.18044	3.01914	1.27147e-07	2.47863e-05	SLC7A2	chr8	+	17497088	17570573	7905	protein_coding	solute_carrier_family_7_(cationic_amino_acid_transporter_y+_system)_member_2
ENSG00000166341	9.59767	86.4522	9.00763	3.15402	1.38454e-07	2.67334e-05	DCHS1	chr11	-	6621323	6655854	10765	protein_coding	dachsous_cadherin-related_1
ENSG00000196569	297.63	1463.38	4.91679	2.29722	1.57037e-07	3.00355e-05	LAMA2	chr6	+	128883141	129516569	10094	protein_coding	laminin_subunit_alpha_2
ENSG00000054654	61.4434	337.466	5.49231	2.45492	1.6599e-07	3.08101e-05	SYNE2	chr14	+	63852983	64226433	31374	protein_coding	spectrin_repeat_containing_nuclear_envelope_2
ENSG00000134569	65.2839	356.214	5.45639	2.44561	1.66607e-07	3.08101e-05	LRP4	chr11	-	46856868	46918642	8597	protein_coding	LDL_receptor_related_protein_4
ENSG00000170571	32.6402	197.898	6.06301	2.59526	1.66924e-07	3.08101e-05	EMB	chr5	-	50396192	50443248	5257	protein_coding	embigin
ENSG00000183055	32.6402	1.38778e-17	4.25174e-19	-8.03543	1.67165e-07	3.08101e-05	FAM133CP	chr10	+	58715554	58716257	704	processed_pseudogene	family_with_sequence_similarity_133_member_C_pseudogene
ENSG00000020181	290.909	1424.85	4.89791	2.29165	1.77213e-07	3.2225e-05	ADGRA2	chr8	+	37784191	37844896	7061	protein_coding	adhesion_G_protein-coupled_receptor_A2
ENSG00000096433	326.433	1589.41	4.86903	2.28318	1.78021e-07	3.2225e-05	ITPR3	chr6	+	33620365	33696574	9870	protein_coding	inositol_145-trisphosphate_receptor_type_3
ENSG00000167548	397.481	1918.54	4.82675	2.27068	1.88248e-07	3.37747e-05	KMT2D	chr12	-	49018975	49059774	20476	protein_coding	lysine_(K)-specific_methyltransferase_2D
ENSG00000120279	185.297	30.2085	0.163027	-2.61203	2.03161e-07	3.61306e-05	MYCT1	chr6	+	152697895	152724567	3030	protein_coding	myc_target_1
ENSG00000121904	50.8823	285.389	5.6088	2.48467	2.10122e-07	3.68739e-05	CSMD2	chr1	-	33513999	34165842	18157	protein_coding	CUB_and_Sushi_multiple_domains_2
ENSG00000154864	132.491	665.555	5.02339	2.32753	2.10978e-07	3.68739e-05	PIEZO2	chr18	-	10666483	11148762	14796	protein_coding	piezo-type_mechanosensitive_ion_channel_component_2
ENSG00000225614	464.688	2216.42	4.76971	2.25358	2.14396e-07	3.71509e-05	ZNF469	chr16	+	88427471	88440757	13287	protein_coding	zinc_finger_protein_469
ENSG00000096696	1620.66	7579.37	4.67673	2.22541	2.28058e-07	3.91835e-05	DSP	chr6	+	7541575	7586717	10093	protein_coding	desmoplakin
ENSG00000280435	12.478	97.9093	7.84656	2.95909	2.30361e-07	3.92466e-05	RP4-555D20.1	chr3	-	44115818	44117487	1670	TEC	NA
ENSG00000141255	31.6801	1.38778e-17	4.3806e-19	-7.99253	2.40483e-07	4.06297e-05	SPATA22	chr17	-	3440019	3513852	2860	protein_coding	spermatogenesis_associated_22
ENSG00000197632	206.419	34.3747	0.166528	-2.58197	2.50993e-07	4.20548e-05	SERPINB2	chr18	+	63871692	63903890	2748	protein_coding	serpin_peptidase_inhibitor_clade_B_(ovalbumin)_member_2
ENSG00000178031	492.531	2323.7	4.71788	2.23784	2.53638e-07	4.21497e-05	ADAMTSL1	chr9	+	18473894	18910950	13172	protein_coding	ADAMTS_like_1
ENSG00000148053	13.4381	99.9924	7.44096	2.88353	3.51878e-07	5.79998e-05	NTRK2	chr9	+	84668551	85027070	20363	protein_coding	neurotrophic_tyrosine_kinase_receptor_type_2
ENSG00000153107	31.6801	184.358	5.81936	2.53598	3.55646e-07	5.81481e-05	ANAPC1	chr2	-	111766271	111884690	13327	protein_coding	anaphase_promoting_complex_subunit_1
ENSG00000148773	741.199	3364.21	4.53888	2.18214	4.30454e-07	6.98161e-05	MKI67	chr10	-	128096659	128126385	12807	protein_coding	marker_of_proliferation_Ki-67
ENSG00000145242	47.0418	253.1	5.38033	2.42446	4.65181e-07	7.48498e-05	EPHA5	chr4	-	65319563	65670495	9833	protein_coding	EPH_receptor_A5
ENSG00000269825	8.63756	73.9536	8.56187	3.07902	4.81783e-07	7.69108e-05	CTD-3099C6.9	chr19	-	52650437	52653284	2848	sense_intronic	NA
ENSG00000022556	58.5631	5.21126	0.0889854	-3.46022	4.88882e-07	7.74344e-05	NLRP2	chr19	+	54953130	55001142	6313	protein_coding	NLR_family_pyrin_domain_containing_2
ENSG00000168779	57.603	5.21126	0.0904686	-3.43643	6.14415e-07	9.65632e-05	SHOX2	chr3	-	158095954	158106503	5045	protein_coding	short_stature_homeobox_2
ENSG00000183072	1.91674	42.7071	22.2811	4.38832	6.39568e-07	9.89816e-05	NKX2-5	chr5	-	173232109	173235357	2094	protein_coding	NK2_homeobox_5
ENSG00000230390	42.2413	2.08666	0.0493986	-4.26222	6.39568e-07	9.89816e-05	LINC01048	chr13	-	37481467	37484769	511	lincRNA	long_intergenic_non-protein_coding_RNA_1048
ENSG00000261934	0.95662	36.4578	38.111	5.07525	6.64018e-07	0.000101347	PCDHGA9	chr5	+	141402932	141512979	4749	protein_coding	protocadherin_gamma_subfamily_A_9
ENSG00000135913	21.119	132.281	6.26359	2.63958	6.64849e-07	0.000101347	USP37	chr2	-	218450251	218568361	9290	protein_coding	ubiquitin_specific_peptidase_37
ENSG00000114378	12.478	91.66	7.34573	2.86406	6.72763e-07	0.000101788	HYAL1	chr3	-	50299889	50312381	3132	protein_coding	hyaluronoglucosaminidase_1
ENSG00000278864	8.63756	71.8705	8.3207	3.03787	7.03988e-07	0.000105723	RP11-45M22.2	chr17	+	17181504	17183257	1754	TEC	NA
ENSG00000112414	6.71734	67.7043	10.079	3.30858	7.3456e-07	0.000109503	ADGRG6	chr6	+	142301854	142446266	8473	protein_coding	adhesion_G_protein-coupled_receptor_G6
ENSG00000132329	535.736	113.533	0.211919	-2.23722	7.58832e-07	0.000112296	RAMP1	chr2	+	237858893	237912114	1234	protein_coding	receptor_(G_protein-coupled)_activity_modifying_protein_1
ENSG00000183770	51.8424	4.16972	0.0804308	-3.59828	7.6806e-07	0.000112838	FOXL2	chr3	-	138944224	138947140	2917	protein_coding	forkhead_box_L2
ENSG00000133169	129.611	20.8345	0.160746	-2.63018	8.32153e-07	0.000121375	BEX1	chrX	-	103062651	103064240	864	protein_coding	brain_expressed_X-linked_1
ENSG00000196313	58.5631	291.638	4.97989	2.31356	8.43985e-07	0.000122165	POM121	chr7	+	72879365	72951440	9822	protein_coding	POM121_transmembrane_nucleoporin
ENSG00000130702	264.986	1181.12	4.4573	2.15562	8.49621e-07	0.000122165	LAMA5	chr20	-	62307955	62367312	14291	protein_coding	laminin_subunit_alpha_5
ENSG00000260597	1.91674	41.6655	21.7377	4.3528	8.6112e-07	0.000122946	AC012531.25	chr12	+	54019910	54022589	2680	lincRNA	NA
ENSG00000086758	1161.73	5009.87	4.31244	2.10838	8.8151e-07	0.000124977	HUWE1	chrX	-	53532096	53686729	17380	protein_coding	HECT_UBA_and_WWE_domain_containing_1_E3_ubiquitin_protein_ligase
ENSG00000079308	1101.24	4743.23	4.30718	2.10661	9.04216e-07	0.00012692	TNS1	chr2	-	217799789	218002995	15595	protein_coding	tensin_1
ENSG00000146414	34.5605	186.441	5.39464	2.42712	9.07735e-07	0.00012692	SHPRH	chr6	-	145864245	145964423	17637	protein_coding	SNF2_histone_linker_PHD_RING_helicase_E3_ubiquitin_protein_ligase
ENSG00000180353	106.568	15.6268	0.146636	-2.76026	9.17121e-07	0.000127354	HCLS1	chr3	-	121631399	121660927	5093	protein_coding	hematopoietic_cell-specific_Lyn_substrate_1
ENSG00000176986	165.135	747.837	4.52865	2.17819	9.32037e-07	0.000128545	SEC24C	chr10	+	73744384	73772161	5341	protein_coding	SEC24_homolog_C_COPII_coat_complex_component
ENSG00000138207	90.2466	425.998	4.72038	2.23726	9.42792e-07	0.00012915	RBP4	chr10	-	93591687	93601744	1449	protein_coding	retinol_binding_protein_4
ENSG00000150540	46.0817	3.12819	0.0678835	-3.82989	9.57367e-07	0.000130266	HNMT	chr2	+	137964020	138016364	4756	protein_coding	histamine_N-methyltransferase
ENSG00000173821	403.241	1759.18	4.36261	2.12483	9.68821e-07	0.000130946	RNF213	chr17	+	80260866	80398786	28570	protein_coding	ring_finger_protein_213
ENSG00000166439	37.4408	197.898	5.28563	2.39803	9.79805e-07	0.000131553	RNF169	chr11	+	74748868	74842413	7823	protein_coding	ring_finger_protein_169
ENSG00000187605	106.568	491.616	4.61315	2.20437	1.05037e-06	0.000139204	TET3	chr2	+	73986404	74108176	12271	protein_coding	tet_methylcytosine_dioxygenase_3
ENSG00000198752	424.364	1839.38	4.33445	2.11551	1.05052e-06	0.000139204	CDC42BPB	chr14	-	102932379	103057462	8009	protein_coding	CDC42_binding_protein_kinase_beta_(DMPK-like)
ENSG00000273319	27.8397	1.38778e-17	4.98489e-19	-7.8069	1.08934e-06	0.00014341	RP11-138A9.2	chr7	+	130936464	130939661	3198	lincRNA	NA
ENSG00000175315	229.462	44.7902	0.195197	-2.3539	1.14834e-06	0.000150203	CST6	chr11	+	66011841	66013505	759	protein_coding	cystatin_E/M
ENSG00000142583	39.361	2.08666	0.0530134	-4.16065	1.16337e-06	0.000151193	SLC2A5	chr1	-	9035107	9088478	6693	protein_coding	solute_carrier_family_2_(facilitated_glucose/fructose_transporter)_member_5
ENSG00000124942	7067.34	29671.7	4.19843	2.06983	1.2337e-06	0.000159312	AHNAK	chr11	-	62433542	62556235	19465	protein_coding	AHNAK_nucleoprotein
ENSG00000243449	513.653	113.533	0.22103	-2.17651	1.45605e-06	0.000186836	C4orf48	chr4	+	2041993	2043970	540	protein_coding	chromosome_4_open_reading_frame_48
ENSG00000139436	68.1642	321.843	4.72158	2.2371	1.49109e-06	0.000190128	GIT2	chr12	-	109929792	109996389	13542	protein_coding	G_protein-coupled_receptor_kinase_interacting_ArfGAP_2
ENSG00000112159	199.699	863.45	4.32376	2.11156	1.56905e-06	0.000198818	MDN1	chr6	-	89642499	89819723	18602	protein_coding	midasin_AAA_ATPase_1
ENSG00000103657	203.539	879.073	4.31894	2.10997	1.58386e-06	0.000199448	HERC1	chr15	-	63608618	63833942	17053	protein_coding	HECT_and_RLD_domain_containing_E3_ubiquitin_protein_ligase_family_member_1
ENSG00000128591	1331.66	5524.39	4.14849	2.05248	1.60754e-06	0.000201181	FLNC	chr7	+	128830377	128859274	9280	protein_coding	filamin_C
ENSG00000166897	131.531	22.9176	0.174237	-2.51466	1.73563e-06	0.000215878	ELFN2	chr22	-	37367960	37427470	8782	protein_coding	extracellular_leucine-rich_repeat_and_fibronectin_type_III_domain_containing_2
ENSG00000177700	4961.83	1210.29	0.24392	-2.03542	1.96179e-06	0.00024252	POLR2L	chr11	-	837356	842545	1142	protein_coding	polymerase_(RNA)_II_(DNA_directed)_polypeptide_L_7.6kDa
ENSG00000154898	4.79711	53.1226	11.0739	3.4343	1.98414e-06	0.000243797	CCDC144CP	chr17	+	20321164	20403557	8145	transcribed_processed_pseudogene	coiled-coil_domain_containing_144C_pseudogene
ENSG00000101825	9.59767	70.829	7.37981	2.8669	2.02547e-06	0.000246891	MXRA5	chrX	-	3308565	3346641	9793	protein_coding	matrix-remodelling_associated_5
ENSG00000179085	347.555	76.0367	0.218776	-2.1907	2.04219e-06	0.000246891	DPM3	chr1	-	155139891	155140595	622	protein_coding	dolichyl-phosphate_mannosyltransferase_polypeptide_3
ENSG00000134369	1323.98	5408.78	4.08523	2.03031	2.04586e-06	0.000246891	NAV1	chr1	+	201622885	201826969	22453	protein_coding	neuron_navigator_1
ENSG00000249992	707.595	164.569	0.232575	-2.10343	2.14136e-06	0.000256887	TMEM158	chr3	-	45224466	45226278	1813	protein_coding	transmembrane_protein_158_(gene/pseudogene)
ENSG00000163359	18701.9	75714.5	4.04849	2.01738	2.15997e-06	0.00025752	COL6A3	chr2	-	237324003	237414375	19633	protein_coding	collagen_type_VI_alpha_3
ENSG00000108797	199.699	845.743	4.2351	2.08168	2.17204e-06	0.00025752	CNTNAP1	chr17	+	42682613	42699814	6045	protein_coding	contactin_associated_protein_1
ENSG00000125148	13895.6	3432.96	0.247053	-2.01707	2.23468e-06	0.000263406	MT2A	chr16	+	56608199	56609497	1299	protein_coding	metallothionein_2A
ENSG00000180044	5.75722	57.2888	9.95077	3.28606	2.28665e-06	0.000267975	C3orf80	chr3	+	160225636	160228213	2578	protein_coding	chromosome_3_open_reading_frame_80
ENSG00000070366	82.5658	369.754	4.4783	2.16119	2.35082e-06	0.000273912	SMG6	chr17	-	2059839	2303771	10554	protein_coding	SMG6_nonsense_mediated_mRNA_decay_factor
ENSG00000147394	60.4833	279.139	4.61514	2.20395	2.48475e-06	0.000287862	ZNF185	chrX	+	152914442	152973480	4812	protein_coding	zinc_finger_protein_185_(LIM_domain)
ENSG00000166046	6.71734	61.455	9.14872	3.16912	2.54728e-06	0.000293429	TCP11L2	chr12	+	106301929	106347015	6558	protein_coding	t-complex_11_testis-specific-like_2
ENSG00000156299	47.0418	226.02	4.80466	2.26128	2.56273e-06	0.000293542	TIAM1	chr21	-	31118416	31559977	8751	protein_coding	T-cell_lymphoma_invasion_and_metastasis_1
ENSG00000160191	31.6801	1.04513	0.03299	-4.76921	2.58666e-06	0.000294618	PDE9A	chr21	+	42653636	42775509	5266	protein_coding	phosphodiesterase_9A
ENSG00000185924	1.91674	37.4993	19.5641	4.20128	2.92973e-06	0.000331829	RTN4RL1	chr17	-	1934677	2025345	3625	protein_coding	reticulon_4_receptor-like_1
ENSG00000184634	98.8876	431.206	4.36057	2.12305	2.95823e-06	0.000333196	MED12	chrX	+	71118556	71142454	7425	protein_coding	mediator_complex_subunit_12
ENSG00000103024	866.973	208.314	0.240277	-2.0566	2.99806e-06	0.000334357	NME3	chr16	-	1770286	1771730	1445	protein_coding	NME/NM23_nucleoside_diphosphate_kinase_3
ENSG00000152818	397.481	1612.33	4.05636	2.01983	3.00153e-06	0.000334357	UTRN	chr6	+	144285701	144853034	14604	protein_coding	utrophin
ENSG00000156103	251.544	1031.14	4.09923	2.03479	3.11049e-06	0.000344601	MMP16	chr8	-	88032009	88328025	12115	protein_coding	matrix_metallopeptidase_16
ENSG00000103489	1237.57	4880.71	3.94378	1.97946	3.55101e-06	0.000391267	XYLT1	chr16	-	17101769	17470881	11004	protein_coding	xylosyltransferase_I
ENSG00000106538	24.9594	1.38778e-17	5.56015e-19	-7.6501	3.60565e-06	0.000393016	RARRES2	chr7	-	150338317	150341674	1921	protein_coding	retinoic_acid_receptor_responder_(tazarotene_induced)_2
ENSG00000256618	24.9594	1.38778e-17	5.56015e-19	-7.6501	3.60565e-06	0.000393016	MTRNR2L1	chr17	+	22523111	22524663	1553	protein_coding	MT-RNR2-like_1
ENSG00000260257	100.808	16.6683	0.165347	-2.58779	3.65644e-06	0.000395181	RP5-1085F17.3	chr20	+	32856621	32858751	2131	lincRNA	NA
ENSG00000172348	180.497	36.4578	0.201986	-2.3039	3.6645e-06	0.000395181	RCAN2	chr6	-	46220736	46491972	3712	protein_coding	regulator_of_calcineurin_2
ENSG00000149639	441.646	1761.27	3.98797	1.99533	3.73265e-06	0.000400401	SOGA1	chr20	-	36777442	36863686	15128	protein_coding	suppressor_of_glucose_autophagy_associated_1
ENSG00000241978	1.91674	36.4578	19.0207	4.16077	4.01499e-06	0.000428421	AKAP2	chr9	+	110048598	110172512	7862	protein_coding	A-kinase_anchoring_protein_2
ENSG00000157106	427.244	1697.73	3.97368	1.99015	4.05578e-06	0.000430507	SMG1	chr16	-	18804853	18926454	25988	protein_coding	SMG1_phosphatidylinositol_3-kinase-related_kinase
ENSG00000128311	767.121	187.483	0.244398	-2.032	4.15331e-06	0.000437296	TST	chr22	-	37010859	37020183	1937	protein_coding	thiosulfate_sulfurtransferase_(rhodanese)
ENSG00000131188	319.712	72.9121	0.228055	-2.13072	4.17668e-06	0.000437296	PRR7	chr5	+	177446445	177456286	1772	protein_coding	proline_rich_7_(synaptic)
ENSG00000006016	5971.86	1532.13	0.256558	-1.96256	4.18445e-06	0.000437296	CRLF1	chr19	-	18572220	18607741	3018	protein_coding	cytokine_receptor-like_factor_1
ENSG00000182752	104.648	440.58	4.2101	2.07249	4.25913e-06	0.000442818	PAPPA	chr9	+	116153804	116402322	11573	protein_coding	pregnancy-associated_plasma_protein_A_pappalysin_1
ENSG00000162733	877.534	3425.67	3.90374	1.9647	4.43606e-06	0.00045886	DDR2	chr1	+	162631373	162787400	10730	protein_coding	discoidin_domain_receptor_tyrosine_kinase_2
ENSG00000116985	74.8849	10.419	0.139133	-2.83121	4.58839e-06	0.000470603	BMP8B	chr1	-	39757182	39788861	5143	protein_coding	bone_morphogenetic_protein_8b
ENSG00000141933	344.675	80.2029	0.232692	-2.10186	4.59601e-06	0.000470603	TPGS1	chr19	+	507497	519654	3642	protein_coding	tubulin_polyglutamylase_complex_subunit_1
ENSG00000168273	247.704	55.2057	0.22287	-2.16331	4.64503e-06	0.000473233	SMIM4	chr3	+	52534013	52579237	2482	protein_coding	small_integral_membrane_protein_4
ENSG00000158050	122.89	22.9176	0.186488	-2.41672	4.69841e-06	0.000474949	DUSP2	chr2	-	96143166	96145440	1932	protein_coding	dual_specificity_phosphatase_2
ENSG00000103254	698.954	171.859	0.245881	-2.02321	4.70873e-06	0.000474949	FAM173A	chr16	+	720581	722601	1923	protein_coding	family_with_sequence_similarity_173_member_A
ENSG00000177463	182.417	737.422	4.04251	2.01448	4.75692e-06	0.000476098	NR2C2	chr3	+	14947584	15053600	11821	protein_coding	nuclear_receptor_subfamily_2_group_C_member_2
ENSG00000171222	1182.85	297.887	0.251839	-1.98899	4.76708e-06	0.000476098	SCAND1	chr20	-	35953617	35959472	1996	protein_coding	SCAN_domain_containing_1
ENSG00000111799	5172.09	19890.5	3.84574	1.94323	4.84072e-06	0.000479625	COL12A1	chr6	-	75084326	75206051	12481	protein_coding	collagen_type_XII_alpha_1
ENSG00000115414	108456	416434	3.83964	1.94097	4.84972e-06	0.000479625	FN1	chr2	-	215360440	215436172	17315	protein_coding	fibronectin_1
ENSG00000197102	2134.31	8183.47	3.83424	1.93888	5.23564e-06	0.000515278	DYNC1H1	chr14	+	101964528	102050792	15826	protein_coding	dynein_cytoplasmic_1_heavy_chain_1
ENSG00000169429	109.449	19.793	0.180842	-2.46006	5.39442e-06	0.000528341	CXCL8	chr4	+	73740506	73743716	2274	protein_coding	chemokine_(C-X-C_motif)_ligand_8
ENSG00000240747	23.9993	1.38778e-17	5.78258e-19	-7.5938	5.44527e-06	0.000530757	KRBOX1	chr3	+	42809483	42942792	2943	protein_coding	KRAB_box_domain_containing_1
ENSG00000126746	67.2041	291.638	4.33959	2.11541	5.52236e-06	0.000535695	ZNF384	chr12	-	6666477	6689572	5181	protein_coding	zinc_finger_protein_384
ENSG00000107957	543.417	2102.9	3.86977	1.95199	5.57115e-06	0.000537855	SH3PXD2A	chr10	-	103594027	103855543	11756	protein_coding	SH3_and_PX_domains_2A
ENSG00000139329	2678.69	694.718	0.25935	-1.94685	5.64374e-06	0.00054228	LUM	chr12	-	91102629	91111831	3008	protein_coding	lumican
ENSG00000133816	2927.36	11150.9	3.80918	1.92943	5.69393e-06	0.000544522	MICAL2	chr11	+	12094008	12263789	15809	protein_coding	microtubule_associated_monooxygenase_calponin_and_LIM_domain_containing_2
ENSG00000066279	235.223	924.901	3.93202	1.97468	6.13295e-06	0.000583754	ASPM	chr1	-	197084128	197146694	10938	protein_coding	abnormal_spindle_microtubule_assembly
ENSG00000008869	74.8849	319.76	4.27001	2.09232	6.21174e-06	0.00058849	HEATR5B	chr2	-	36968383	37084342	8206	protein_coding	HEAT_repeat_containing_5B
ENSG00000174611	7.67745	61.455	8.00461	2.97977	6.24382e-06	0.000588777	KY	chr3	-	134603138	134651636	5786	protein_coding	kyphoscoliosis_peptidase
ENSG00000196159	86.4062	360.38	4.17077	2.05866	6.39006e-06	0.000599779	FAT4	chr4	+	125316399	125492932	16439	protein_coding	FAT_atypical_cadherin_4
ENSG00000116127	82.5658	344.757	4.17554	2.06023	6.6284e-06	0.000619282	ALMS1	chr2	+	73385758	73610793	14054	protein_coding	ALMS1_centrosome_and_basal_body_associated_protein
ENSG00000123066	333.154	1287.36	3.86417	1.94974	6.772e-06	0.000629796	MED13L	chr12	-	115953872	116277338	17290	protein_coding	mediator_complex_subunit_13-like
ENSG00000256235	564.539	140.613	0.249076	-2.00443	6.86827e-06	0.000634922	SMIM3	chr5	+	150777946	150796734	2332	protein_coding	small_integral_membrane_protein_3
ENSG00000197603	95.0472	392.668	4.1313	2.0451	6.88975e-06	0.000634922	C5orf42	chr5	-	37106228	37249428	15146	protein_coding	chromosome_5_open_reading_frame_42
ENSG00000162924	2.87687	39.5824	13.7589	3.72374	6.95643e-06	0.000638165	REL	chr2	+	60881521	60931610	11255	protein_coding	v-rel_avian_reticuloendotheliosis_viral_oncogene_homolog
ENSG00000253159	33.6004	157.278	4.68084	2.22238	7.46202e-06	0.000681464	PCDHGA12	chr5	+	141430589	141512979	4815	protein_coding	protocadherin_gamma_subfamily_A_12
ENSG00000141052	22.0791	115.616	5.23644	2.38174	7.53763e-06	0.000685282	MYOCD	chr17	+	12665890	12768949	8875	protein_coding	myocardin
ENSG00000250033	1.91674	34.3747	17.9339	4.07618	7.62631e-06	0.000690249	SLC7A11-AS1	chr4	+	138057464	138178177	6161	processed_transcript	SLC7A11_antisense_RNA_1
ENSG00000127472	23.0392	1.38778e-17	6.02356e-19	-7.53522	8.28134e-06	0.00074581	PLA2G5	chr1	+	20028179	20091190	2607	protein_coding	phospholipase_A2_group_V
ENSG00000163945	48.002	212.48	4.42649	2.14314	8.31375e-06	0.00074581	UVSSA	chr4	+	1347266	1388049	7830	protein_coding	UV_stimulated_scaffold_protein_A
ENSG00000108175	763.281	2854.9	3.74029	1.90297	8.63348e-06	0.00077108	ZMIZ1	chr10	+	79069035	79316528	11048	protein_coding	zinc_finger_MIZ-type_containing_1
ENSG00000128849	21.119	110.408	5.2279	2.37908	8.68205e-06	0.000772017	CGNL1	chr15	+	57375967	57550727	8663	protein_coding	cingulin-like_1
ENSG00000272579	124.81	25.0007	0.200309	-2.31419	8.84498e-06	0.00078307	RP11-101E13.5	chr1	-	193090866	193091556	691	antisense	NA
ENSG00000221500	50.8823	6.25281	0.122888	-3.00048	9.10742e-06	0.000802799	SNORD100	chr6	+	132816802	132816877	76	snoRNA	small_nucleolar_RNA_C/D_box_100
ENSG00000253846	12.478	74.9952	6.01019	2.57499	9.17307e-06	0.000805086	PCDHGA10	chr5	+	141412987	141512979	6643	protein_coding	protocadherin_gamma_subfamily_A_10
ENSG00000176542	56.6429	240.602	4.2477	2.08415	9.27628e-06	0.000810635	USF3	chr3	-	113648385	113696646	13738	protein_coding	upstream_transcription_factor_family_member_3
ENSG00000178385	7.67745	59.3719	7.73329	2.93012	9.45778e-06	0.000820702	PLEKHM3	chr2	-	207828303	208025560	4656	protein_coding	pleckstrin_homology_domain_containing_M3
ENSG00000136010	796.885	2962.18	3.71719	1.89404	9.47244e-06	0.000820702	ALDH1L2	chr12	-	105019784	105084577	8507	protein_coding	aldehyde_dehydrogenase_1_family_member_L2
ENSG00000076685	98.8876	397.876	4.02352	2.00703	9.53851e-06	0.000822909	NT5C2	chr10	-	103088017	103193306	5156	protein_coding	5'-nucleotidase_cytosolic_II
ENSG00000134363	6086.11	1651.9	0.271422	-1.88131	9.69832e-06	0.000833152	FST	chr5	+	53480409	53487134	2969	protein_coding	follistatin
ENSG00000196616	216.981	49.9979	0.230426	-2.11498	9.75117e-06	0.000834157	ADH1B	chr4	-	99304964	99321401	10674	protein_coding	alcohol_dehydrogenase_1B_(class_I)_beta_polypeptide
ENSG00000169760	36.4807	165.61	4.53967	2.17858	9.87143e-06	0.000839772	NLGN1	chr3	+	173396284	174286644	10148	protein_coding	neuroligin_1
ENSG00000188827	62.4035	261.433	4.18939	2.06445	9.89965e-06	0.000839772	SLX4	chr16	-	3581181	3611598	8591	protein_coding	SLX4_structure-specific_endonuclease_subunit
ENSG00000112769	218.901	836.369	3.82077	1.93323	1.00419e-05	0.000848292	LAMA4	chr6	-	112108760	112254939	11575	protein_coding	laminin_subunit_alpha_4
ENSG00000180530	73.9248	304.137	4.11413	2.03866	1.04454e-05	0.000874879	NRIP1	chr21	-	14961235	15065000	7940	protein_coding	nuclear_receptor_interacting_protein_1
ENSG00000067369	217.941	830.12	3.80892	1.92875	1.04626e-05	0.000874879	TP53BP1	chr15	-	43403061	43510728	12991	protein_coding	tumor_protein_p53_binding_protein_1
ENSG00000255198	42.2413	4.16972	0.098712	-3.30361	1.04861e-05	0.000874879	SNHG9	chr16	+	1964959	1965509	551	lincRNA	small_nucleolar_RNA_host_gene_9
ENSG00000028137	32.6402	2.08666	0.0639291	-3.8915	1.05718e-05	0.000878416	TNFRSF1B	chr1	+	12167003	12209228	3766	protein_coding	tumor_necrosis_factor_receptor_superfamily_member_1B
ENSG00000004139	18.2386	96.8678	5.31113	2.40071	1.06987e-05	0.000885332	SARM1	chr17	+	28364356	28404049	11137	protein_coding	sterile_alpha_and_TIR_motif_containing_1
ENSG00000148400	193.938	741.588	3.82384	1.9343	1.07554e-05	0.000886406	NOTCH1	chr9	-	136494444	136545862	9880	protein_coding	notch_1
ENSG00000143473	9.59767	62.4966	6.51164	2.68666	1.15476e-05	0.000947837	KCNH1	chr1	-	210678315	211134115	8106	protein_coding	potassium_channel_voltage_gated_eag_related_subfamily_H_member_1
ENSG00000178343	192.018	43.7486	0.227836	-2.1309	1.19343e-05	0.000974383	SHISA3	chr4	+	42397839	42402487	1971	protein_coding	shisa_family_member_3
ENSG00000116539	270.747	1014.47	3.74695	1.90521	1.19671e-05	0.000974383	ASH1L	chr1	-	155335268	155562807	13296	protein_coding	ash1_(absent_small_or_homeotic)-like_(Drosophila)
ENSG00000079257	96.0073	17.7099	0.184464	-2.43066	1.22553e-05	0.000993856	LXN	chr3	-	158645822	158672693	1504	protein_coding	latexin
ENSG00000186010	281.308	68.7459	0.24438	-2.03092	1.2545e-05	0.0010133	NDUFA13	chr19	+	19515736	19529054	2708	protein_coding	NADH:ubiquinone_oxidoreductase_subunit_A13
ENSG00000198315	75.845	307.261	4.05117	2.01647	1.27364e-05	0.00102468	ZKSCAN8	chr6	+	28141910	28159472	7565	protein_coding	zinc_finger_with_KRAB_and_SCAN_domains_8
ENSG00000123104	157.454	597.854	3.79701	1.92398	1.30841e-05	0.00104849	ITPR2	chr12	-	26336515	26833198	12750	protein_coding	inositol_145-trisphosphate_receptor_type_2
ENSG00000038358	154.574	587.439	3.80038	1.92524	1.31519e-05	0.00104977	EDC4	chr16	+	67873023	67884503	6173	protein_coding	enhancer_of_mRNA_decapping_4
ENSG00000120156	10.5578	65.6212	6.21544	2.6211	1.37362e-05	0.00109211	TEK	chr9	+	27109141	27230175	4805	protein_coding	TEK_tyrosine_kinase_endothelial
ENSG00000167700	419.563	107.283	0.255702	-1.96627	1.38623e-05	0.00109783	MFSD3	chr8	+	144509074	144511213	1823	protein_coding	major_facilitator_superfamily_domain_containing_3
ENSG00000143416	215.06	51.0395	0.237326	-2.07249	1.40414e-05	0.00110768	SELENBP1	chr1	-	151364302	151372733	3504	protein_coding	selenium_binding_protein_1
ENSG00000121068	422.443	108.325	0.256424	-1.96222	1.41378e-05	0.00111097	TBX2	chr17	+	61399896	61409466	6029	protein_coding	T-box_2
ENSG00000169855	325.473	1195.7	3.67375	1.87683	1.42093e-05	0.00111227	ROBO1	chr3	-	78597240	79767815	10875	protein_coding	roundabout_guidance_receptor_1
ENSG00000132549	129.611	494.74	3.81712	1.93141	1.43833e-05	0.00112157	VPS13B	chr8	+	99013266	99877580	16716	protein_coding	vacuolar_protein_sorting_13_homolog_B_(yeast)
ENSG00000115760	399.401	1456.09	3.64569	1.86585	1.46957e-05	0.00113751	BIRC6	chr2	+	32357028	32618899	17723	protein_coding	baculoviral_IAP_repeat_containing_6
ENSG00000179242	59.5232	243.727	4.09465	2.03135	1.47e-05	0.00113751	CDH4	chr20	+	61252426	61940617	7351	protein_coding	cadherin_4_type_1_R-cadherin_(retinal)
ENSG00000138081	100.808	393.71	3.90555	1.96414	1.48406e-05	0.00114403	FBXO11	chr2	-	47789316	47905793	7074	protein_coding	F-box_protein_11
ENSG00000244586	16.3184	87.4938	5.36166	2.41338	1.52582e-05	0.00117176	WNT5A-AS1	chr3	+	55487699	55488308	500	antisense	WNT5A_antisense_RNA_1
ENSG00000119986	351.396	89.5769	0.254918	-1.97047	1.58941e-05	0.00121599	AVPI1	chr10	-	97677424	97687323	1457	protein_coding	arginine_vasopressin_induced_1
ENSG00000151474	240.023	884.281	3.68415	1.88076	1.59848e-05	0.00121833	FRMD4A	chr10	-	13643706	14462142	13328	protein_coding	FERM_domain_containing_4A
ENSG00000250251	34.5605	152.07	4.40011	2.13335	1.61184e-05	0.00122391	PKD1P6	chr16	-	15125242	15154564	6015	transcribed_unprocessed_pseudogene	polycystic_kidney_disease_1_(autosomal_dominant)_pseudogene_6
ENSG00000125995	1165.57	319.76	0.274339	-1.86558	1.62971e-05	0.00123268	ROMO1	chr20	+	35699272	35700984	702	protein_coding	reactive_oxygen_species_modulator_1
ENSG00000140382	57.603	234.353	4.06841	2.022	1.63723e-05	0.00123268	HMG20A	chr15	+	77420412	77485607	6403	protein_coding	high_mobility_group_20A
ENSG00000180447	336.994	85.4107	0.253449	-1.97873	1.64163e-05	0.00123268	GAS1	chr9	-	86944363	86947189	2827	protein_coding	growth_arrest_specific_1
ENSG00000143624	144.973	542.652	3.74313	1.90329	1.82678e-05	0.00136563	INTS3	chr1	+	153728067	153774808	10450	protein_coding	integrator_complex_subunit_3
ENSG00000178502	6.71734	52.081	7.75323	2.93086	1.83216e-05	0.00136563	KLHL11	chr17	-	41853545	41865431	2383	protein_coding	kelch_like_family_member_11
ENSG00000026559	59.5232	239.56	4.02465	2.00649	1.84966e-05	0.00137362	KCNG1	chr20	-	51003656	51023129	5437	protein_coding	potassium_channel_voltage_gated_modifier_subfamily_G_member_1
ENSG00000183856	227.542	826.995	3.63448	1.86115	1.92776e-05	0.0014264	IQGAP3	chr1	-	156525405	156572604	6742	protein_coding	IQ_motif_containing_GTPase_activating_protein_3
ENSG00000150556	21.119	1.38778e-17	6.57124e-19	-7.4104	1.95811e-05	0.00144359	LYPD6B	chr2	+	149038107	149215262	3771	protein_coding	LY6/PLAUR_domain_containing_6B
ENSG00000110344	189.138	693.677	3.66758	1.8741	1.96751e-05	0.00144527	UBE4A	chr11	+	118359585	118399211	6576	protein_coding	ubiquitination_factor_E4A
ENSG00000145362	117.13	441.621	3.77036	1.91352	1.98076e-05	0.00144974	ANK2	chr4	+	112818109	113383740	18224	protein_coding	ankyrin_2_neuronal
ENSG00000115290	484.85	130.197	0.268531	-1.89588	2.06653e-05	0.00150708	GRB14	chr2	-	164492812	164621848	2958	protein_coding	growth_factor_receptor_bound_protein_14
ENSG00000074657	174.736	641.599	3.67182	1.87571	2.10461e-05	0.00152935	ZNF532	chr18	+	58862600	58986480	11951	protein_coding	zinc_finger_protein_532
ENSG00000155657	20.1589	98.9509	4.90856	2.28792	2.17584e-05	0.00157546	TTN	chr2	-	178525989	178830802	118976	protein_coding	titin
ENSG00000163629	244.824	882.198	3.6034	1.8488	2.19146e-05	0.00158113	PTPN13	chr4	+	86594315	86815171	9496	protein_coding	protein_tyrosine_phosphatase_non-receptor_type_13_(APO-1/CD95_(Fas)-associated_phosphatase)
ENSG00000127329	8.63756	55.2057	6.39135	2.65802	2.20899e-05	0.00158812	PTPRB	chr12	-	70515866	70637440	14542	protein_coding	protein_tyrosine_phosphatase_receptor_type_B
ENSG00000102755	2.87687	35.4162	12.3107	3.56381	2.31155e-05	0.00165599	FLT1	chr13	-	28300344	28495128	12550	protein_coding	fms-related_tyrosine_kinase_1
ENSG00000188186	725.837	201.023	0.276953	-1.85167	2.33972e-05	0.00167026	LAMTOR4	chr7	+	100148907	100155944	1936	protein_coding	late_endosomal/lysosomal_adaptor_MAPK_and_MTOR_activator_4
ENSG00000122966	142.092	521.821	3.67241	1.87576	2.35202e-05	0.0016717	CIT	chr12	-	119685790	119877291	13230	protein_coding	citron_rho-interacting_serine/threonine_kinase
ENSG00000168769	66.244	259.35	3.91507	1.96692	2.36855e-05	0.0016717	TET2	chr4	+	105145875	105279816	16474	protein_coding	tet_methylcytosine_dioxygenase_2
ENSG00000106948	78.7254	304.137	3.86326	1.94805	2.37109e-05	0.0016717	AKNA	chr9	-	114334156	114394405	10601	protein_coding	AT-hook_transcription_factor
ENSG00000008086	47.0418	193.732	4.11829	2.03902	2.37471e-05	0.0016717	CDKL5	chrX	+	18425583	18653629	15642	protein_coding	cyclin-dependent_kinase-like_5
ENSG00000138031	199.699	718.674	3.59879	1.84683	2.39041e-05	0.00167693	ADCY3	chr2	-	24819169	24919839	6058	protein_coding	adenylate_cyclase_3
ENSG00000083857	2059.42	7102.34	3.4487	1.78599	2.49546e-05	0.00174195	FAT1	chr4	-	186587783	186726722	16177	protein_coding	FAT_atypical_cadherin_1
ENSG00000115306	3085.78	10627	3.44385	1.78398	2.50029e-05	0.00174195	SPTBN1	chr2	+	54456285	54671445	18504	protein_coding	spectrin_beta_non-erythrocytic_1
ENSG00000163625	223.701	797.832	3.5665	1.8339	2.5093e-05	0.00174225	WDFY3	chr4	-	84669610	84966391	16856	protein_coding	WD_repeat_and_FYVE_domain_containing_3
ENSG00000182916	79.6855	14.5852	0.183035	-2.44017	2.53323e-05	0.00175286	TCEAL7	chrX	+	103330196	103332326	1177	protein_coding	transcription_elongation_factor_A_(SII)-like_7
ENSG00000212724	197.779	48.9564	0.247531	-2.01168	2.71107e-05	0.00186895	KRTAP2-3	chr17	-	41059240	41060114	875	protein_coding	keratin_associated_protein_2-3
ENSG00000255874	38.4009	160.402	4.17705	2.05877	2.71945e-05	0.00186895	LINC00346	chr13	-	110863987	110870251	6265	lincRNA	long_intergenic_non-protein_coding_RNA_346
ENSG00000125968	1656.18	475.992	0.287404	-1.79859	2.75793e-05	0.001889	ID1	chr20	+	31605283	31606515	1233	protein_coding	inhibitor_of_DNA_binding_1_dominant_negative_helix-loop-helix_protein
ENSG00000160551	494.451	1717.52	3.47359	1.79616	2.76737e-05	0.00188908	TAOK1	chr17	+	29390464	29551904	16980	protein_coding	TAO_kinase_1
ENSG00000165072	22.0791	104.159	4.71753	2.23135	2.82943e-05	0.00192496	MAMDC2	chr9	+	70043581	70226970	3854	protein_coding	MAM_domain_containing_2
ENSG00000134313	344.675	1198.83	3.47815	1.79793	2.9795e-05	0.00201582	KIDINS220	chr2	-	8725278	8837630	11082	protein_coding	kinase_D-interacting_substrate_220kDa
ENSG00000187498	9743.15	33082.8	3.39549	1.76361	2.98286e-05	0.00201582	COL4A1	chr13	-	110148963	110307149	8188	protein_coding	collagen_type_IV_alpha_1
ENSG00000185070	256.345	898.862	3.50646	1.80949	3.0412e-05	0.00204841	FLRT2	chr14	+	85530144	85654426	34899	protein_coding	fibronectin_leucine_rich_transmembrane_protein_2
ENSG00000154175	1717.63	5836.86	3.39821	1.7647	3.11157e-05	0.00208887	ABI3BP	chr3	-	100749156	100993515	10978	protein_coding	ABI_family_member_3_binding_protein
ENSG00000183495	311.071	1083.22	3.48222	1.79957	3.13761e-05	0.00209458	EP400	chr12	+	131949920	132081102	18705	protein_coding	E1A_binding_protein_p400
ENSG00000262576	2.87687	34.3747	11.9486	3.52089	3.14646e-05	0.00209458	PCDHGA4	chr5	+	141355025	141512979	4887	protein_coding	protocadherin_gamma_subfamily_A_4
ENSG00000197714	4.79711	42.7071	8.90267	3.12025	3.15106e-05	0.00209458	ZNF460	chr19	+	57280051	57293569	3505	protein_coding	zinc_finger_protein_460
ENSG00000156453	22.0791	103.117	4.67035	2.21687	3.19981e-05	0.00212003	PCDH1	chr5	-	141853111	141879246	5903	protein_coding	protocadherin_1
ENSG00000140511	1532.33	444.746	0.290242	-1.7844	3.22805e-05	0.00213178	HAPLN3	chr15	-	88877288	88895626	3524	protein_coding	hyaluronan_and_proteoglycan_link_protein_3
ENSG00000259207	36.4807	151.028	4.13996	2.04571	3.25601e-05	0.00214326	ITGB3	chr17	+	47253846	47311816	4394	protein_coding	integrin_subunit_beta_3
ENSG00000137767	316.832	84.3691	0.26629	-1.90744	3.3041e-05	0.00216787	SQRDL	chr15	+	45631148	45691294	3088	protein_coding	sulfide_quinone_reductase-like_(yeast)
ENSG00000173064	206.419	724.923	3.51189	1.81159	3.31513e-05	0.00216809	HECTD4	chr12	-	112160188	112382439	21572	protein_coding	HECT_domain_containing_E3_ubiquitin_protein_ligase_4
ENSG00000184515	24.9594	1.04513	0.0418732	-4.42678	3.36527e-05	0.00219381	BEX5	chrX	-	102153708	102156057	1063	protein_coding	brain_expressed_X-linked_5
ENSG00000204524	8.63756	53.1226	6.15019	2.60265	3.40661e-05	0.00221364	ZNF805	chr19	+	57240685	57255135	2523	protein_coding	zinc_finger_protein_805
ENSG00000181619	21.119	98.9509	4.6854	2.22121	3.42077e-05	0.00221574	GPR135	chr14	-	59429022	59465342	4977	protein_coding	G_protein-coupled_receptor_135
ENSG00000253729	1310.54	4428.68	3.37927	1.75661	3.43542e-05	0.00221815	PRKDC	chr8	-	47773108	47960183	15417	protein_coding	protein_kinase_DNA-activated_catalytic_polypeptide
ENSG00000110427	221.781	775.959	3.49876	1.80624	3.49245e-05	0.00224781	KIAA1549L	chr11	+	33542072	33674102	12318	protein_coding	KIAA1549-like
ENSG00000239665	25.9195	116.657	4.50075	2.16455	3.51202e-05	0.00225325	RP11-295P9.3	chr10	+	13631143	13668445	15012	processed_transcript	NA
ENSG00000167642	135.372	32.2916	0.23854	-2.06365	3.68688e-05	0.00235798	SPINT2	chr19	+	38244035	38292614	5199	protein_coding	serine_peptidase_inhibitor_Kunitz_type_2
ENSG00000168899	968.744	281.222	0.290296	-1.78397	3.75395e-05	0.00238795	VAMP5	chr2	+	85584408	85593412	819	protein_coding	vesicle_associated_membrane_protein_5
ENSG00000078177	43.2014	172.901	4.00221	1.99753	3.75731e-05	0.00238795	N4BP2	chr4	+	40056826	40158252	9835	protein_coding	NEDD4_binding_protein_2
ENSG00000137463	295.709	80.2029	0.271222	-1.8809	3.98028e-05	0.00252176	MGARP	chr4	-	139266163	139280338	1339	protein_coding	mitochondria_localized_glutamic_acid_rich_protein
ENSG00000157064	11.5179	63.5381	5.51647	2.45052	4.03113e-05	0.00253008	NMNAT2	chr1	-	183248237	183418602	7165	protein_coding	nicotinamide_nucleotide_adenylyltransferase_2
ENSG00000166004	40.3211	162.486	4.02979	2.0072	4.03184e-05	0.00253008	CEP295	chr11	+	93661639	93730358	9495	protein_coding	centrosomal_protein_295kDa
ENSG00000118007	179.537	624.934	3.48082	1.79868	4.0396e-05	0.00253008	STAG1	chr3	-	136336233	136752403	7846	protein_coding	stromal_antigen_1
ENSG00000185722	265.946	914.486	3.43861	1.78132	4.04333e-05	0.00253008	ANKFY1	chr17	-	4163907	4263977	14120	protein_coding	ankyrin_repeat_and_FYVE_domain_containing_1
ENSG00000271811	70.0844	12.5021	0.178386	-2.47562	4.06769e-05	0.00253748	RP1-79C4.4	chr1	+	170667381	170669425	2045	lincRNA	NA
ENSG00000106571	41.2812	165.61	4.01176	2.00082	4.1481e-05	0.00257971	GLI3	chr7	-	41960950	42237870	9239	protein_coding	GLI_family_zinc_finger_3
ENSG00000146197	2596.12	8613.63	3.31788	1.73021	4.26307e-05	0.00264217	SCUBE3	chr6	+	35214419	35253079	7356	protein_coding	signal_peptide_CUB_domain_EGF-like_3
ENSG00000099795	1518.88	449.954	0.29624	-1.7549	4.2746e-05	0.00264217	NDUFB7	chr19	-	14566078	14572062	531	protein_coding	NADH:ubiquinone_oxidoreductase_subunit_B7
ENSG00000178882	412.842	115.616	0.280048	-1.83519	4.39015e-05	0.00270535	FAM101A	chr12	+	123973241	124316024	3173	protein_coding	family_with_sequence_similarity_101_member_A
ENSG00000196367	328.353	1113.42	3.39093	1.76128	4.40612e-05	0.00270696	TRRAP	chr7	+	98877933	99013243	13218	protein_coding	transformation/transcription_domain-associated_protein
ENSG00000232112	193.938	49.9979	0.257804	-1.95311	4.47371e-05	0.00274018	TMA7	chr3	+	48440257	48444208	1139	protein_coding	translation_machinery_associated_7_homolog
ENSG00000151835	866.973	2881.98	3.32418	1.73285	4.62111e-05	0.00281973	SACS	chr13	-	23328823	23433728	15909	protein_coding	sacsin_molecular_chaperone
ENSG00000048707	190.098	655.139	3.44633	1.78436	4.63139e-05	0.00281973	VPS13D	chr1	+	12230067	12512047	20023	protein_coding	vacuolar_protein_sorting_13_homolog_D_(S._cerevisiae)
ENSG00000114841	17.2785	83.3276	4.82261	2.26124	4.64541e-05	0.00281979	DNAH1	chr3	+	52316319	52400491	13872	protein_coding	dynein_axonemal_heavy_chain_1
ENSG00000099624	1701.3	508.281	0.298759	-1.74271	4.71738e-05	0.00285493	ATP5D	chr19	+	1241746	1244826	2250	protein_coding	ATP_synthase_H+_transporting_mitochondrial_F1_complex_delta_subunit
ENSG00000123500	19.1988	1.38778e-17	7.22848e-19	-7.27374	4.77659e-05	0.00285538	COL10A1	chr6	-	116118923	116158747	3816	protein_coding	collagen_type_X_alpha_1
ENSG00000252316	19.1988	1.38778e-17	7.22848e-19	-7.27374	4.77659e-05	0.00285538	RNY4	chr7	+	148963315	148963410	96	misc_RNA	RNA_Ro-associated_Y4
ENSG00000238531	19.1988	1.38778e-17	7.22848e-19	-7.27374	4.77659e-05	0.00285538	SNORD105B	chr19	+	10109757	10109835	79	snoRNA	small_nucleolar_RNA_C/D_box_105B
ENSG00000281896	1.38778e-17	18.7514	1.35118e+18	7.23943	4.77659e-05	0.00285538	RP11-274B21.13	chr7	+	128617865	128625905	281	transcribed_unprocessed_pseudogene	NA
ENSG00000183087	6088.03	1847.72	0.3035	-1.72017	4.78855e-05	0.00285538	GAS6	chr13	-	113820549	113864067	6006	protein_coding	growth_arrest_specific_6
ENSG00000119285	200.659	686.386	3.42066	1.77361	4.81071e-05	0.00286018	HEATR1	chr1	-	236549005	236604504	9049	protein_coding	HEAT_repeat_containing_1
ENSG00000138688	240.023	817.621	3.40643	1.7677	4.83084e-05	0.0028616	KIAA1109	chr4	+	122152333	122362758	20470	protein_coding	KIAA1109
ENSG00000241973	218.901	747.837	3.41633	1.77184	4.84131e-05	0.0028616	PI4KA	chr22	-	20707691	20859417	11407	protein_coding	phosphatidylinositol_4-kinase_catalytic_alpha
ENSG00000210112	102.728	22.9176	0.22309	-2.15848	4.85847e-05	0.00286339	MT-TM	chrMT	+	4402	4469	68	Mt_tRNA	mitochondrially_encoded_tRNA_methionine
ENSG00000170921	113.289	398.918	3.52123	1.81489	5.03736e-05	0.00296021	TANC2	chr17	+	63009556	63427699	22866	protein_coding	tetratricopeptide_repeat_ankyrin_repeat_and_coiled-coil_containing_2
ENSG00000065060	243.864	826.995	3.39122	1.76126	5.08651e-05	0.00298046	UHRF1BP1	chr6	+	34792015	34883138	9908	protein_coding	UHRF1_binding_protein_1
ENSG00000125686	257.305	869.699	3.38003	1.75652	5.12506e-05	0.0029944	MED1	chr17	-	39404285	39451286	7330	protein_coding	mediator_complex_subunit_1
ENSG00000116678	336.034	93.7431	0.278969	-1.8405	5.19063e-05	0.00302047	LEPR	chr1	+	65420652	65641559	11370	protein_coding	leptin_receptor
ENSG00000181826	19.1988	89.5769	4.66577	2.21446	5.19948e-05	0.00302047	RELL1	chr4	-	37590800	37686376	1947	protein_coding	RELT-like_1
ENSG00000117724	438.765	1460.26	3.32811	1.7344	5.28531e-05	0.00306156	CENPF	chr1	+	214603195	214664588	11690	protein_coding	centromere_protein_F
ENSG00000124875	39.361	5.21126	0.132397	-2.88853	5.36474e-05	0.00308991	CXCL6	chr4	+	73836497	73849064	2183	protein_coding	chemokine_(C-X-C_motif)_ligand_6
ENSG00000261553	4.79711	40.624	8.46843	3.04832	5.36474e-05	0.00308991	RP11-29G8.3	chr13	+	75549773	75807120	4178	processed_transcript	NA
ENSG00000161281	918.818	273.932	0.298135	-1.74553	5.56215e-05	0.00319453	COX7A1	chr19	-	36150922	36152869	1006	protein_coding	cytochrome_c_oxidase_subunit_VIIa_polypeptide_1_(muscle)
ENSG00000068654	344.675	1144.67	3.32101	1.73124	5.71232e-05	0.00327151	POLR1A	chr2	-	86020216	86106155	13519	protein_coding	polymerase_(RNA)_I_polypeptide_A
ENSG00000154237	138.252	475.992	3.44294	1.78267	5.77625e-05	0.00329688	LRRK1	chr15	+	100919215	101078254	17600	protein_coding	leucine-rich_repeat_kinase_1
ENSG00000172366	342.755	96.8678	0.282616	-1.82182	5.78914e-05	0.00329688	FAM195A	chr16	+	636817	648474	5034	protein_coding	family_with_sequence_similarity_195_member_A
ENSG00000260260	141.132	34.3747	0.243564	-2.03385	5.8666e-05	0.00333164	SNHG19	chr16	-	2154797	2155358	342	lincRNA	small_nucleolar_RNA_host_gene_19
ENSG00000278540	293.789	979.062	3.33253	1.73617	5.95626e-05	0.00337311	ACACA	chr17	-	37084988	37406818	13008	protein_coding	acetyl-CoA_carboxylase_alpha
ENSG00000157741	64.3238	235.394	3.65952	1.86952	6.05825e-05	0.00341274	UBN2	chr7	+	139230356	139308236	16386	protein_coding	ubinuclein_2
ENSG00000266074	219.861	739.505	3.36351	1.74936	6.05991e-05	0.00341274	BAHCC1	chr17	+	81395475	81466332	13473	protein_coding	BAH_domain_and_coiled-coil_containing_1
ENSG00000168685	139.212	477.034	3.42667	1.77585	6.15201e-05	0.00345461	IL7R	chr5	+	35852695	35879603	6060	protein_coding	interleukin_7_receptor
ENSG00000104517	382.119	1260.28	3.29814	1.72131	6.16834e-05	0.00345461	UBR5	chr8	-	102253012	102412841	13085	protein_coding	ubiquitin_protein_ligase_E3_component_n-recognin_5
ENSG00000138495	253.465	69.7874	0.275334	-1.85897	6.20037e-05	0.00346042	COX17	chr3	-	119654513	119677454	2172	protein_coding	COX17_cytochrome_c_oxidase_copper_chaperone
ENSG00000174886	640.387	189.566	0.296017	-1.75561	6.21285e-05	0.00346042	NDUFA11	chr19	-	5891276	5904006	4839	protein_coding	NADH:ubiquinone_oxidoreductase_subunit_A11
ENSG00000187801	20.1589	91.66	4.54688	2.17764	6.24314e-05	0.00346777	ZFP69B	chr1	+	40450102	40463718	2386	protein_coding	ZFP69_zinc_finger_protein_B
ENSG00000169020	669.191	198.94	0.297284	-1.74948	6.33879e-05	0.00351128	ATP5I	chr4	-	672436	674338	940	protein_coding	ATP_synthase_H+_transporting_mitochondrial_Fo_complex_subunit_E
ENSG00000179981	92.1668	323.926	3.51456	1.81188	6.48376e-05	0.00357642	TSHZ1	chr18	+	75210755	75289950	8281	protein_coding	teashirt_zinc_finger_homeobox_1
ENSG00000147251	51.8424	194.774	3.75703	1.90693	6.49433e-05	0.00357642	DOCK11	chrX	+	118495898	118686163	6721	protein_coding	dedicator_of_cytokinesis_11
ENSG00000131495	641.348	190.607	0.297198	-1.74987	6.50932e-05	0.00357642	NDUFA2	chr5	-	140638740	140647785	1488	protein_coding	NADH:ubiquinone_oxidoreductase_subunit_A2
ENSG00000060237	835.289	2703.87	3.23705	1.69452	6.66023e-05	0.00364945	WNK1	chr12	+	752593	911452	14370	protein_coding	WNK_lysine_deficient_protein_kinase_1
ENSG00000105664	1323.02	404.125	0.305456	-1.71067	6.68737e-05	0.00365444	COMP	chr19	-	18782773	18791314	3101	protein_coding	cartilage_oligomeric_matrix_protein
ENSG00000165912	761.361	229.145	0.300967	-1.7318	6.74329e-05	0.0036751	PACSIN3	chr11	-	47177525	47186443	2752	protein_coding	protein_kinase_C_and_casein_kinase_substrate_in_neurons_3
ENSG00000082805	386.919	1267.57	3.27606	1.71162	6.79971e-05	0.00369591	ERC1	chr12	+	990509	1495933	13484	protein_coding	ELKS/RAB6-interacting/CAST_family_member_1
ENSG00000152767	435.885	1422.76	3.26408	1.70637	6.91336e-05	0.00374763	FARP1	chr13	+	98142562	98455176	32419	protein_coding	FERM_ARH/RhoGEF_and_pleckstrin_domain_protein_1
ENSG00000173889	143.052	485.366	3.39293	1.7616	7.03943e-05	0.0038058	PHC3	chr3	-	170086732	170181749	16919	protein_coding	polyhomeotic_homolog_3_(Drosophila)
ENSG00000198258	2839.03	881.156	0.310372	-1.6878	7.06625e-05	0.00381014	UBL5	chr19	+	9827892	9830115	1931	protein_coding	ubiquitin_like_5
ENSG00000133808	11.5179	60.4135	5.24519	2.37791	7.11165e-05	0.00382444	MICALCL	chr11	+	12276080	12359144	3448	protein_coding	MICAL_C-terminal_like
ENSG00000124177	120.01	411.416	3.42819	1.77633	7.15789e-05	0.00383913	CHD6	chr20	-	41402101	41618494	14126	protein_coding	chromodomain_helicase_DNA_binding_protein_6
ENSG00000100503	305.31	999.893	3.275	1.71107	7.24364e-05	0.00384767	NIN	chr14	-	50719763	50831121	13683	protein_coding	ninein
ENSG00000262814	400.361	116.657	0.29138	-1.77799	7.25898e-05	0.00384767	MRPL12	chr17	+	81703357	81707526	1028	protein_coding	mitochondrial_ribosomal_protein_L12
ENSG00000055609	214.1	710.342	3.3178	1.72961	7.26901e-05	0.00384767	KMT2C	chr7	-	152134922	152436005	20114	protein_coding	lysine_(K)-specific_methyltransferase_2C
ENSG00000143776	465.648	1509.21	3.2411	1.6962	7.27284e-05	0.00384767	CDC42BPA	chr1	-	226989865	227318474	14055	protein_coding	CDC42_binding_protein_kinase_alpha_(DMPK-like)
ENSG00000144560	96.9674	337.466	3.4802	1.79778	7.3161e-05	0.00384767	VGLL4	chr3	-	11556070	11771350	7207	protein_coding	vestigial_like_family_member_4
ENSG00000130748	387.88	112.491	0.290015	-1.78472	7.31964e-05	0.00384767	TMEM160	chr19	-	47045907	47048630	663	protein_coding	transmembrane_protein_160
ENSG00000175602	3481.34	1086.34	0.312047	-1.68006	7.32289e-05	0.00384767	CCDC85B	chr11	+	65890112	65891635	1524	protein_coding	coiled-coil_domain_containing_85B
ENSG00000279348	9.59767	53.1226	5.53495	2.45271	7.32564e-05	0.00384767	RP11-566E18.1	chr2	+	216211404	216213519	2116	TEC	NA
ENSG00000260139	0.95662	22.9176	23.9569	4.40831	7.35111e-05	0.00384975	CSPG4P13	chr15	+	77894684	77904674	4818	transcribed_unprocessed_pseudogene	chondroitin_sulfate_proteoglycan_4_pseudogene_13
ENSG00000281183	6.71734	45.8317	6.8229	2.74691	7.36758e-05	0.00384975	NPTN-IT1	chr15	-	73567012	73569294	2283	sense_intronic	NPTN_intronic_transcript_1
ENSG00000164116	1.38778e-17	17.7099	1.27613e+18	7.15753	7.55368e-05	0.00393437	GUCY1A3	chr4	+	155666711	155732349	5766	protein_coding	guanylate_cyclase_1_soluble_alpha_3
ENSG00000163739	82.5658	17.7099	0.214494	-2.21337	7.56834e-05	0.00393437	CXCL1	chr4	+	73869393	73871242	1296	protein_coding	chemokine_(C-X-C_motif)_ligand_1_(melanoma_growth_stimulating_activity_alpha)
ENSG00000198690	74.8849	266.641	3.56067	1.83034	7.60329e-05	0.00394243	FAN1	chr15	+	30903852	30943108	6194	protein_coding	FANCD2/FANCI-associated_nuclease_1
ENSG00000038382	1258.7	4014.14	3.18913	1.67306	7.69284e-05	0.00397869	TRIO	chr5	+	14143702	14532128	17500	protein_coding	trio_Rho_guanine_nucleotide_exchange_factor
ENSG00000198793	285.148	931.15	3.2655	1.70684	7.82042e-05	0.00403438	MTOR	chr1	-	11106535	11262507	12119	protein_coding	mechanistic_target_of_rapamycin_(serine/threonine_kinase)
ENSG00000008311	36.4807	141.654	3.883	1.95334	7.84703e-05	0.00403783	AASS	chr7	-	122075647	122144280	4591	protein_coding	aminoadipate-semialdehyde_synthase
ENSG00000132386	464.688	137.488	0.295872	-1.75608	7.89559e-05	0.00405254	SERPINF1	chr17	+	1761959	1777574	3069	protein_coding	serpin_peptidase_inhibitor_clade_F_(alpha-2_antiplasmin_pigment_epithelium_derived_factor)_member_1
ENSG00000136068	1686.9	5354.62	3.17423	1.66633	8.02568e-05	0.0041089	FLNB	chr3	+	58008400	58172251	13952	protein_coding	filamin_B
ENSG00000165671	399.401	1288.4	3.22584	1.68935	8.15136e-05	0.00416274	NSD1	chr5	+	177133025	177300215	15242	protein_coding	nuclear_receptor_binding_SET_domain_protein_1
ENSG00000106236	5.75722	42.7071	7.418	2.86333	8.24462e-05	0.00419979	NPTX2	chr7	+	98617297	98629868	3016	protein_coding	neuronal_pentraxin_II
ENSG00000072364	719.116	2290.38	3.18499	1.67111	8.54462e-05	0.00433514	AFF4	chr5	-	132875379	132963634	11297	protein_coding	AF4/FMR2_family_member_4
ENSG00000108021	370.598	1192.58	3.21799	1.68581	8.57096e-05	0.00433514	FAM208B	chr10	+	5684838	5763740	10960	protein_coding	family_with_sequence_similarity_208_member_B
ENSG00000131018	1101.24	3487.12	3.16654	1.66279	8.57448e-05	0.00433514	SYNE1	chr6	-	152121684	152637801	46064	protein_coding	spectrin_repeat_containing_nuclear_envelope_1
ENSG00000163590	22.0791	94.7847	4.29296	2.09546	8.70501e-05	0.00439019	PPM1L	chr3	+	160755602	161078907	12447	protein_coding	protein_phosphatase_Mg2+/Mn2+_dependent_1L
ENSG00000069188	9.59767	52.081	5.42643	2.42421	9.05611e-05	0.00454173	SDK2	chr17	-	73334384	73644089	11607	protein_coding	sidekick_cell_adhesion_molecule_2
ENSG00000160299	249.624	808.247	3.23786	1.69451	9.06828e-05	0.00454173	PCNT	chr21	+	46324122	46445769	11660	protein_coding	pericentrin
ENSG00000160294	287.068	926.984	3.22914	1.69069	9.07271e-05	0.00454173	MCM3AP	chr21	-	46235126	46286297	9360	protein_coding	minichromosome_maintenance_complex_component_3_associated_protein
ENSG00000185278	52.8025	193.732	3.66899	1.87279	9.1578e-05	0.00457121	ZBTB37	chr1	+	173868082	173903549	19464	protein_coding	zinc_finger_and_BTB_domain_containing_37
ENSG00000135976	12.478	62.4966	5.00854	2.31243	9.17669e-05	0.00457121	ANKRD36	chr2	+	97113496	97264521	9670	protein_coding	ankyrin_repeat_domain_36
ENSG00000179967	154.574	40.624	0.262813	-1.92478	9.2393e-05	0.00459112	PPP1R14BP3	chr4	-	139114930	139115374	445	processed_pseudogene	protein_phosphatase_1_regulatory_inhibitor_subunit_14B_pseudogene_3
ENSG00000197182	402.281	119.782	0.297757	-1.74679	9.27912e-05	0.00459121	MIRLET7BHG	chr22	+	46053869	46113928	5728	lincRNA	MIRLET7B_host_gene
ENSG00000142197	105.608	356.214	3.37297	1.75276	9.28478e-05	0.00459121	DOPEY2	chr21	+	36156782	36294274	9030	protein_coding	dopey_family_member_2
ENSG00000187097	71.0445	248.934	3.50392	1.80707	9.47002e-05	0.00466337	ENTPD5	chr14	-	73958010	74019399	10379	protein_coding	ectonucleoside_triphosphate_diphosphohydrolase_5
ENSG00000189171	898.656	279.139	0.310619	-1.68636	9.47671e-05	0.00466337	S100A13	chr1	-	153618787	153631360	2216	protein_coding	S100_calcium_binding_protein_A13
ENSG00000134909	110.409	370.796	3.35839	1.74657	9.50422e-05	0.00466558	ARHGAP32	chr11	-	128965060	129279324	12841	protein_coding	Rho_GTPase_activating_protein_32
ENSG00000123384	10162.7	31727.7	3.12197	1.64245	9.53651e-05	0.00467012	LRP1	chr12	+	57128493	57213351	20839	protein_coding	LDL_receptor_related_protein_1
ENSG00000174276	210.26	58.3304	0.27742	-1.84773	9.67069e-05	0.00471288	ZNHIT2	chr11	-	65116403	65117708	1306	protein_coding	zinc_finger_HIT-type_containing_2
ENSG00000107821	750.8	232.269	0.309363	-1.69212	9.68785e-05	0.00471288	KAZALD1	chr10	+	101061841	101068131	3613	protein_coding	Kazal-type_serine_peptidase_inhibitor_domain_1
ENSG00000103226	13.4381	65.6212	4.88322	2.27679	9.69355e-05	0.00471288	NOMO3	chr16	+	16232495	16294814	8274	protein_coding	NODAL_modulator_3
ENSG00000005339	413.802	1317.57	3.18405	1.67055	9.81337e-05	0.0047469	CREBBP	chr16	-	3725054	3880726	15160	protein_coding	CREB_binding_protein
ENSG00000105404	5037.67	1610.24	0.31964	-1.64541	9.8177e-05	0.0047469	RABAC1	chr19	-	41956681	41959390	1999	protein_coding	Rab_acceptor_1_(prenylated)
ENSG00000119397	33.6004	129.156	3.84388	1.93842	9.83377e-05	0.0047469	CNTRL	chr9	+	121074863	121177610	9417	protein_coding	centriolin
ENSG00000129003	228.502	737.422	3.2272	1.68971	9.95788e-05	0.00479141	VPS13C	chr15	-	61852389	62060473	18992	protein_coding	vacuolar_protein_sorting_13_homolog_C_(S._cerevisiae)
ENSG00000072736	71.0445	247.893	3.48926	1.80103	9.97324e-05	0.00479141	NFATC3	chr16	+	68084751	68229259	8806	protein_coding	nuclear_factor_of_activated_T-cells_cytoplasmic_calcineurin-dependent_3
ENSG00000198832	4612.35	1475.88	0.319985	-1.64385	0.000100224	0.00480363	SELM	chr22	-	31104772	31120069	3187	protein_coding	selenoprotein_M
ENSG00000166750	569.34	1796.68	3.15573	1.65774	0.000100775	0.00481614	SLFN5	chr17	+	35243036	35273655	10709	protein_coding	schlafen_family_member_5
ENSG00000162885	48.9621	179.15	3.65896	1.86864	0.00010096	0.00481614	B3GALNT2	chr1	-	235449923	235504481	5702	protein_coding	beta-13-N-acetylgalactosaminyltransferase_2
ENSG00000087494	134.412	34.3747	0.255742	-1.96353	0.00010125	0.00481865	PTHLH	chr12	-	27958084	27972705	3377	protein_coding	parathyroid_hormone-like_hormone
ENSG00000135720	511.733	1617.53	3.16089	1.66008	0.000102362	0.00486014	DYNC1LI2	chr16	-	66720893	66751798	8278	protein_coding	dynein_cytoplasmic_1_light_intermediate_chain_2
ENSG00000164715	120.97	403.084	3.3321	1.73534	0.000102688	0.00486423	LMTK2	chr7	+	98106885	98209633	9139	protein_coding	lemur_tyrosine_kinase_2
ENSG00000177409	114.249	381.211	3.33666	1.73725	0.000103542	0.00489325	SAMD9L	chr7	-	93130055	93148369	7135	protein_coding	sterile_alpha_motif_domain_containing_9-like
ENSG00000146066	481.97	146.862	0.304712	-1.71367	0.000107782	0.00508179	HIGD2A	chr5	+	176388747	176389771	668	protein_coding	HIG1_hypoxia_inducible_domain_family_member_2A
ENSG00000222345	22.0791	1.04513	0.0473357	-4.25084	0.000109596	0.00514339	SNORD19	chr3	+	52691378	52691453	76	snoRNA	Small_nucleolar_RNA_SNORD19
ENSG00000261069	0.95662	21.8761	22.8681	4.34157	0.000109596	0.00514339	RP11-701H24.4	chr15	+	25087661	25088896	1236	lincRNA	NA
ENSG00000102931	12.478	61.455	4.92507	2.28824	0.000110315	0.00516518	ARL2BP	chr16	+	57245098	57253635	2155	protein_coding	ADP_ribosylation_factor_like_GTPase_2_binding_protein
ENSG00000130396	169.935	552.026	3.24844	1.69898	0.000110837	0.00517769	MLLT4	chr6	+	167826922	167972023	13720	protein_coding	myeloid/lymphoid_or_mixed-lineage_leukemia;_translocated_to_4
ENSG00000095951	153.614	498.907	3.2478	1.69861	0.000112306	0.00523424	HIVEP1	chr6	+	12008762	12164999	10979	protein_coding	human_immunodeficiency_virus_type_I_enhancer_binding_protein_1
ENSG00000196935	132.491	434.33	3.27818	1.7119	0.000112969	0.00525306	SRGAP1	chr12	+	63844293	64162221	26641	protein_coding	SLIT-ROBO_Rho_GTPase_activating_protein_1
ENSG00000170891	140.172	36.4578	0.260093	-1.93942	0.000113495	0.00526545	CYTL1	chr4	-	5014586	5019472	1003	protein_coding	cytokine_like_1
ENSG00000172493	114.249	378.087	3.30931	1.72538	0.000114748	0.00531143	AFF1	chr4	+	86935002	87141054	10733	protein_coding	AF4/FMR2_family_member_1
ENSG00000135837	216.021	692.635	3.20634	1.68032	0.000115152	0.00531799	CEP350	chr1	+	179954738	180114880	14301	protein_coding	centrosomal_protein_350kDa
ENSG00000135862	4742.92	14609.8	3.08035	1.62307	0.00011556	0.00532469	LAMC1	chr1	+	183023460	183145592	8406	protein_coding	laminin_subunit_gamma_1
ENSG00000187608	469.489	143.738	0.306158	-1.70683	0.000116201	0.00534209	ISG15	chr1	+	1001138	1014541	942	protein_coding	ISG15_ubiquitin-like_modifier
ENSG00000108932	25.9195	2.08666	0.0805054	-3.56035	0.000116677	0.00534866	SLC16A6	chr17	-	68267026	68291267	4061	protein_coding	solute_carrier_family_16_member_6
ENSG00000162849	40.3211	148.945	3.69398	1.88177	0.000116872	0.00534866	KIF26B	chr1	+	245154985	245709431	14403	protein_coding	kinesin_family_member_26B
ENSG00000149599	288.029	84.3691	0.292919	-1.76999	0.000117552	0.00536766	DUSP15	chr20	-	31847637	31870747	3791	protein_coding	dual_specificity_phosphatase_15
ENSG00000163975	154.574	499.948	3.23437	1.69264	0.00011858	0.00540246	MFI2	chr3	-	196988621	197029816	8393	protein_coding	antigen_p97_(melanoma_associated)_identified_by_monoclonal_antibodies_133.2_and_96.5
ENSG00000240583	154.574	41.6655	0.269551	-1.88837	0.000118894	0.00540463	AQP1	chr7	+	30911855	30925516	3274	protein_coding	aquaporin_1_(Colton_blood_group)
ENSG00000103363	2944.64	951.982	0.323293	-1.62897	0.000119705	0.0054293	TCEB2	chr16	-	2771414	2777297	1128	protein_coding	transcription_elongation_factor_B_(SIII)_polypeptide_2_(18kDa_elongin_B)
ENSG00000255399	1.38778e-17	16.6683	1.20108e+18	7.0707	0.000120499	0.00543572	TBX5-AS1	chr12	+	114408191	114412831	4183	antisense	TBX5_antisense_RNA_1
ENSG00000066739	148.813	484.325	3.25458	1.70159	0.000120624	0.00543572	ATG2B	chr14	-	96279202	96363870	14778	protein_coding	autophagy_related_2B
ENSG00000196498	1393.11	4294.32	3.08254	1.62403	0.000120651	0.00543572	NCOR2	chr12	-	124324415	124567589	13975	protein_coding	nuclear_receptor_corepressor_2
ENSG00000175130	614.465	191.649	0.311896	-1.68025	0.000123054	0.00553172	MARCKSL1	chr1	-	32333832	32336379	1699	protein_coding	MARCKS-like_1
ENSG00000147889	390.76	118.74	0.30387	-1.71747	0.000124272	0.0055741	CDKN2A	chr9	-	21967753	21995301	4329	protein_coding	cyclin-dependent_kinase_inhibitor_2A
ENSG00000244242	631.747	197.898	0.313256	-1.67399	0.00012661	0.00565825	IFITM10	chr11	-	1732410	1750591	4784	protein_coding	interferon_induced_transmembrane_protein_10
ENSG00000183397	11.5179	57.2888	4.9739	2.30145	0.000126706	0.00565825	C19orf71	chr19	+	3539154	3544030	674	protein_coding	chromosome_19_open_reading_frame_71
ENSG00000178896	478.13	147.904	0.309338	-1.69195	0.000130597	0.00581915	EXOSC4	chr8	+	144078626	144080647	1407	protein_coding	exosome_component_4
ENSG00000197779	23.9993	97.9093	4.07968	2.02255	0.000131857	0.00586242	ZNF81	chrX	+	47836902	48002561	8443	protein_coding	zinc_finger_protein_81
ENSG00000080345	354.276	1105.09	3.11929	1.64085	0.000132247	0.00586688	RIF1	chr2	+	151409883	151508013	18166	protein_coding	replication_timing_regulatory_factor_1
ENSG00000173156	653.829	206.231	0.31542	-1.66409	0.000132948	0.00588515	RHOD	chr11	+	67056818	67072013	1265	protein_coding	ras_homolog_family_member_D
ENSG00000038427	4790.93	14592.1	3.04579	1.60679	0.000134271	0.00593072	VCAN	chr5	+	83471465	83582303	14831	protein_coding	versican
ENSG00000105619	381.159	116.657	0.306059	-1.7071	0.000141558	0.006239	TFPT	chr19	-	54107013	54115675	1240	protein_coding	TCF3_(E2A)_fusion_partner_(in_childhood_Leukemia)
ENSG00000152409	93.127	308.303	3.31056	1.72566	0.000142398	0.00626243	JMY	chr5	+	79236189	79327215	9042	protein_coding	junction_mediating_and_regulatory_protein_p53_cofactor
ENSG00000158747	1003.31	322.884	0.32182	-1.63532	0.000144104	0.00631744	NBL1	chr1	+	19640554	19658456	3465	protein_coding	neuroblastoma_1_DAN_family_BMP_antagonist
ENSG00000006015	776.723	247.893	0.319152	-1.64722	0.000144272	0.00631744	C19orf60	chr19	+	18588685	18592336	3370	protein_coding	chromosome_19_open_reading_frame_60
ENSG00000120913	1907.73	621.81	0.325943	-1.61713	0.000144606	0.00631842	PDLIM2	chr8	+	22578279	22598025	12388	protein_coding	PDZ_and_LIM_domain_2_(mystique)
ENSG00000095752	622.145	196.857	0.316416	-1.65951	0.000146294	0.00637842	IL11	chr19	-	55364389	55370463	2671	protein_coding	interleukin_11
ENSG00000172428	1199.17	387.461	0.323108	-1.62962	0.00014672	0.00638325	MYEOV2	chr2	-	240126563	240136807	2039	protein_coding	myeloma_overexpressed_2
ENSG00000120868	126.731	410.375	3.23816	1.69414	0.000147621	0.00640871	APAF1	chr12	+	98645141	98735433	7908	protein_coding	apoptotic_peptidase_activating_factor_1
ENSG00000075275	59.5232	204.148	3.42971	1.77584	0.000148068	0.00641437	CELSR1	chr22	-	46360834	46537170	12806	protein_coding	cadherin_EGF_LAG_seven-pass_G-type_receptor_1
ENSG00000111341	1070.52	345.799	0.323021	-1.62997	0.000148718	0.00641584	MGP	chr12	-	14881181	14885926	2639	protein_coding	matrix_Gla_protein
ENSG00000198707	95.0472	313.51	3.29847	1.72041	0.000148735	0.00641584	CEP290	chr12	-	88049014	88142216	10388	protein_coding	centrosomal_protein_290kDa
ENSG00000158716	218.901	63.5381	0.29026	-1.78267	0.000149597	0.00643932	DUSP23	chr1	+	159780932	159782543	825	protein_coding	dual_specificity_phosphatase_23
ENSG00000064393	688.393	2100.81	3.05176	1.60946	0.000150679	0.00647216	HIPK2	chr7	-	139561570	139777778	15402	protein_coding	homeodomain_interacting_protein_kinase_2
ENSG00000197077	133.451	427.04	3.19996	1.67708	0.000152777	0.00654841	KIAA1671	chr22	+	24952730	25197448	15818	protein_coding	KIAA1671
ENSG00000112514	2322.49	762.419	0.328276	-1.60687	0.000154204	0.00659305	CUTA	chr6	-	33416442	33418317	1876	protein_coding	cutA_divalent_cation_tolerance_homolog_(E._coli)
ENSG00000100344	108.489	28.1254	0.259247	-1.94309	0.000154469	0.00659305	PNPLA3	chr22	+	43923739	43964488	3232	protein_coding	patatin_like_phospholipase_domain_containing_3
ENSG00000161677	922.659	297.887	0.322857	-1.63064	0.000155404	0.00661904	JOSD2	chr19	-	50505998	50511353	1514	protein_coding	Josephin_domain_containing_2
ENSG00000140264	10366.3	3450.66	0.332874	-1.58692	0.000162563	0.00690621	SERF2	chr15	+	43777087	43802589	7347	protein_coding	small_EDRK-rich_factor_2
ENSG00000213462	8.63756	45.8317	5.3061	2.3902	0.000162828	0.00690621	ERV3-1	chr7	-	64990809	65006743	4574	protein_coding	endogenous_retrovirus_group_3_member_1
ENSG00000230499	0.95662	20.8345	21.7793	4.27159	0.000164371	0.00695709	AC108463.1	chr2	+	111195963	111206494	412	lincRNA	NA
ENSG00000119013	678.792	217.688	0.320699	-1.64018	0.000165465	0.00698882	NDUFB3	chr2	+	201071433	201085750	1103	protein_coding	NADH:ubiquinone_oxidoreductase_subunit_B3
ENSG00000147202	63.3637	214.563	3.38622	1.75757	0.000167693	0.00706823	DIAPH2	chrX	+	96684663	97604997	9550	protein_coding	diaphanous_related_formin_2
ENSG00000107872	270.747	82.286	0.303923	-1.71678	0.000168179	0.00707398	FBXL15	chr10	+	102419189	102423136	2593	protein_coding	F-box_and_leucine-rich_repeat_protein_15
ENSG00000111371	1004.27	3024.67	3.01182	1.59051	0.000168689	0.00708075	SLC38A1	chr12	-	46183063	46270017	10015	protein_coding	solute_carrier_family_38_member_1
ENSG00000177200	243.864	755.128	3.09652	1.63012	0.000170817	0.00715524	CHD9	chr16	+	53055033	53329150	16502	protein_coding	chromodomain_helicase_DNA_binding_protein_9
ENSG00000102780	141.132	445.788	3.15865	1.65839	0.000176836	0.00739213	DGKH	chr13	+	42040036	42256578	19637	protein_coding	diacylglycerol_kinase_eta
ENSG00000164151	228.502	705.134	3.0859	1.62513	0.000177821	0.00740079	ICE1	chr5	+	5420664	5490234	8678	protein_coding	interactor_of_little_elongation_complex_ELL_subunit_1
ENSG00000204920	5.75722	39.5824	6.87526	2.75403	0.000178139	0.00740079	ZNF155	chr19	+	43967862	43998325	3454	protein_coding	zinc_finger_protein_155
ENSG00000069431	5.75722	39.5824	6.87526	2.75403	0.000178139	0.00740079	ABCC9	chr12	-	21797401	21941402	11421	protein_coding	ATP_binding_cassette_subfamily_C_member_9
ENSG00000111678	537.656	171.859	0.319646	-1.64478	0.00017861	0.00740521	C12orf57	chr12	+	6942978	6946003	1806	protein_coding	chromosome_12_open_reading_frame_57
ENSG00000172869	167.055	522.862	3.12988	1.64533	0.00017908	0.00740953	DMXL1	chr5	+	119037772	119249138	13680	protein_coding	Dmx-like_1
ENSG00000112902	445.486	1349.85	3.03007	1.59907	0.000179763	0.00742264	SEMA5A	chr5	-	9035026	9546075	12097	protein_coding	sema_domain_seven_thrombospondin_repeats_(type_1_and_type_1-like)_transmembrane_domain_(TM)_and_short_cytoplasmic_domain_(semaphorin)_5A
ENSG00000083807	51.8424	9.37745	0.180884	-2.45187	0.000180546	0.00742791	SLC27A5	chr19	-	58479512	58512413	8025	protein_coding	solute_carrier_family_27_(fatty_acid_transporter)_member_5
ENSG00000135074	462.768	1402.97	3.0317	1.59985	0.000180669	0.00742791	ADAM19	chr5	-	157395534	157575775	7704	protein_coding	ADAM_metallopeptidase_domain_19
ENSG00000133812	148.813	469.743	3.1566	1.6575	0.00018099	0.00742791	SBF2	chr11	-	9778667	10294207	16767	protein_coding	SET_binding_factor_2
ENSG00000179271	1782.91	590.563	0.331235	-1.59388	0.000181459	0.00743212	GADD45GIP1	chr19	-	12953119	12957236	1782	protein_coding	GADD45G_interacting_protein_1
ENSG00000196976	316.832	97.9093	0.309026	-1.69299	0.000181898	0.00743507	LAGE3	chrX	-	154477769	154479257	949	protein_coding	L_antigen_family_member_3
ENSG00000173230	468.528	1416.51	3.02332	1.59586	0.000183783	0.00749702	GOLGB1	chr3	-	121663199	121749767	11865	protein_coding	golgin_B1
ENSG00000263001	119.05	379.128	3.18462	1.67003	0.000185194	0.00751532	GTF2I	chr7	+	74657667	74760692	10438	protein_coding	general_transcription_factor_IIi
ENSG00000127838	580.861	186.441	0.320974	-1.63885	0.000185315	0.00751532	PNKD	chr2	+	218270392	218346793	5184	protein_coding	paroxysmal_nonkinesigenic_dyskinesia
ENSG00000103152	1052.27	345.799	0.328621	-1.60517	0.000185344	0.00751532	MPG	chr16	+	77007	85853	1661	protein_coding	N-methylpurine_DNA_glycosylase
ENSG00000162402	269.786	826.995	3.06537	1.61559	0.000186547	0.00752933	USP24	chr1	-	55066359	55215113	11772	protein_coding	ubiquitin_specific_peptidase_24
ENSG00000169583	722.957	234.353	0.324159	-1.62474	0.000187043	0.00752933	CLIC3	chr9	-	136994635	136996803	1177	protein_coding	chloride_intracellular_channel_3
ENSG00000152082	1069.55	352.048	0.329154	-1.60284	0.00018716	0.00752933	MZT2B	chr2	+	130181737	130190729	1815	protein_coding	mitotic_spindle_organizing_protein_2B
ENSG00000041982	2893.76	8603.22	2.97303	1.57189	0.000187175	0.00752933	TNC	chr9	-	115019578	115118257	9636	protein_coding	tenascin_C
ENSG00000085871	136.332	37.4993	0.275059	-1.85888	0.000193282	0.00775667	MGST2	chr4	+	139665768	139740745	3182	protein_coding	microsomal_glutathione_S-transferase_2
ENSG00000231106	16.3184	1.38778e-17	8.50437e-19	-7.04092	0.000193974	0.00775667	LINC01436	chr21	+	36005338	36007838	1048	lincRNA	long_intergenic_non-protein_coding_RNA_1436
ENSG00000260123	16.3184	1.38778e-17	8.50437e-19	-7.04092	0.000193974	0.00775667	RP11-326A19.4	chr15	+	89041223	89082819	597	lincRNA	NA
ENSG00000181649	3070.42	1031.14	0.335831	-1.57409	0.000195883	0.00781109	PHLDA2	chr11	-	2928273	2929455	955	protein_coding	pleckstrin_homology-like_domain_family_A_member_2
ENSG00000074047	196.818	608.27	3.09051	1.62719	0.000196106	0.00781109	GLI2	chr2	+	120735623	120992653	7406	protein_coding	GLI_family_zinc_finger_2
ENSG00000037749	96.9674	312.469	3.22241	1.6868	0.000197275	0.0078145	MFAP3	chr5	+	154038906	154220478	4792	protein_coding	microfibrillar_associated_protein_3
ENSG00000187955	144.973	454.12	3.13245	1.6464	0.00019732	0.0078145	COL14A1	chr8	+	120059780	120372036	8647	protein_coding	collagen_type_XIV_alpha_1
ENSG00000137959	60.4833	12.5021	0.206703	-2.26348	0.000197348	0.0078145	IFI44L	chr1	+	78619922	78646145	10240	protein_coding	interferon_induced_protein_44_like
ENSG00000128626	943.781	310.386	0.328875	-1.60402	0.000198704	0.00785288	MRPS12	chr19	+	38930548	38933162	2144	protein_coding	mitochondrial_ribosomal_protein_S12
ENSG00000145734	224.662	687.427	3.05984	1.61289	0.000199128	0.00785432	BDP1	chr5	+	71455615	71567820	12436	protein_coding	B_double_prime_1_subunit_of_RNA_polymerase_III_transcription_initiation_factor_IIIB
ENSG00000047410	541.497	1622.74	2.99677	1.58317	0.000200235	0.00788264	TPR	chr1	-	186311652	186375693	12350	protein_coding	translocated_promoter_region_nuclear_basket_protein
ENSG00000164405	1391.19	462.452	0.332415	-1.5887	0.000201896	0.00793263	UQCRQ	chr5	+	132866560	132868031	1472	protein_coding	ubiquinol-cytochrome_c_reductase_complex_III_subunit_VII
ENSG00000114127	186.257	573.898	3.08121	1.62281	0.000202633	0.00794621	XRN1	chr3	-	142306607	142448062	11982	protein_coding	5'-3'_exoribonuclease_1
ENSG00000177508	1327.82	441.621	0.33259	-1.58792	0.000204033	0.00798563	IRX3	chr16	-	54283304	54286763	2911	protein_coding	iroquois_homeobox_3
ENSG00000005249	7.67745	44.7902	5.83399	2.52448	0.000204856	0.00800242	PRKAR2B	chr7	+	107044649	107161811	4318	protein_coding	protein_kinase_cAMP-dependent_regulatory_subunit_type_II_beta
ENSG00000114395	422.443	134.364	0.318063	-1.65175	0.000205923	0.00802862	CYB561D2	chr3	+	50350695	50358460	2086	protein_coding	cytochrome_b561_family_member_D2
ENSG00000224877	824.728	271.848	0.329622	-1.6007	0.000210924	0.00820782	C17orf89	chr17	+	81239239	81241281	1376	protein_coding	chromosome_17_open_reading_frame_89
ENSG00000095397	20.1589	82.286	4.08188	2.02221	0.000212723	0.00826198	DFNB31	chr9	-	114402080	114505450	5542	protein_coding	deafness_autosomal_recessive_31
ENSG00000160284	260.185	80.2029	0.308253	-1.69634	0.000213321	0.00826934	SPATC1L	chr21	-	46161148	46184476	2333	protein_coding	spermatogenesis_and_centriole_associated_1-like
ENSG00000174705	608.704	1808.14	2.97047	1.57048	0.000217532	0.00841651	SH3PXD2B	chr5	-	172325181	172454523	7977	protein_coding	SH3_and_PX_domains_2B
ENSG00000173517	733.518	2173.72	2.96342	1.56709	0.000219344	0.00847042	PEAK1	chr15	-	77100656	77420144	24184	protein_coding	pseudopodium-enriched_atypical_kinase_1
ENSG00000166833	176.656	541.61	3.0659	1.61559	0.000219946	0.00847755	NAV2	chr11	+	19350724	20121598	14535	protein_coding	neuron_navigator_2
ENSG00000130635	19512.2	57154.1	2.92914	1.55047	0.000220454	0.00848101	COL5A1	chr9	+	134641774	134844843	11189	protein_coding	collagen_type_V_alpha_1
ENSG00000139718	185.297	567.649	3.06345	1.61447	0.000221816	0.00850708	SETD1B	chr12	+	121804180	121832584	8314	protein_coding	SET_domain_containing_1B
ENSG00000142544	356.196	112.491	0.315812	-1.66182	0.000221971	0.00850708	CTU1	chr19	-	51097606	51108370	2087	protein_coding	cytosolic_thiouridylase_subunit_1
ENSG00000073910	63.3637	209.355	3.30403	1.72215	0.000224503	0.00858789	FRY	chr13	+	32031300	32299122	18452	protein_coding	FRY_microtubule_binding_protein
ENSG00000175701	335.074	106.242	0.31707	-1.65603	0.000225909	0.00861692	LINC00116	chr2	-	110211529	110245420	2051	protein_coding	long_intergenic_non-protein_coding_RNA_116
ENSG00000092841	24488.5	8371.99	0.341875	-1.54845	0.000226112	0.00861692	MYL6	chr12	+	56158161	56163496	4609	protein_coding	myosin_light_chain_6
ENSG00000094916	882.334	2601.8	2.94877	1.55997	0.000227581	0.00865661	CBX5	chr12	-	54230940	54280133	15040	protein_coding	chromobox_5
ENSG00000157077	98.8876	314.552	3.1809	1.66812	0.000230378	0.00874659	ZFYVE9	chr1	+	52142094	52346686	5809	protein_coding	zinc_finger_FYVE_domain_containing_9
ENSG00000218226	5.75722	38.5409	6.69435	2.71568	0.000231229	0.00876248	TATDN2P2	chr6	-	158609706	158621636	2226	processed_pseudogene	TatD_DNase_domain_containing_2_pseudogene_2
ENSG00000107863	338.914	1014.47	2.99331	1.58137	0.000232957	0.00880621	ARHGAP21	chr10	-	24583609	24723668	10473	protein_coding	Rho_GTPase_activating_protein_21
ENSG00000183648	555.898	182.275	0.327893	-1.60808	0.000233251	0.00880621	NDUFB1	chr14	-	92116122	92121917	2263	protein_coding	NADH:ubiquinone_oxidoreductase_subunit_B1
ENSG00000124343	257.305	80.2029	0.311704	-1.68029	0.000234702	0.0088445	XG	chrX	+	2752050	2815927	2774	protein_coding	Xg_blood_group
ENSG00000149806	2666.21	907.195	0.340256	-1.55518	0.000235205	0.00884616	FAU	chr11	-	65120628	65122473	1846	protein_coding	Finkel-Biskis-Reilly_murine_sarcoma_virus_(FBR-MuSV)_ubiquitously_expressed
ENSG00000196535	141.132	436.414	3.09223	1.62774	0.000235618	0.00884616	MYO18A	chr17	-	29073517	29180412	10752	protein_coding	myosin_XVIIIA
ENSG00000137198	114.249	31.25	0.273525	-1.86628	0.000236957	0.00887326	GMPR	chr6	+	16238580	16295549	2232	protein_coding	guanosine_monophosphate_reductase
ENSG00000148926	563.579	184.358	0.32712	-1.61149	0.000237216	0.00887326	ADM	chr11	+	10304680	10307397	2718	protein_coding	adrenomedullin
ENSG00000197969	272.667	817.621	2.99861	1.58383	0.000238823	0.00891695	VPS13A	chr9	+	77177353	77421541	20196	protein_coding	vacuolar_protein_sorting_13_homolog_A_(S._cerevisiae)
ENSG00000134871	9241.02	26904.3	2.9114	1.5417	0.000239812	0.0089374	COL4A2	chr13	+	110305812	110513027	8706	protein_coding	collagen_type_IV_alpha_2
ENSG00000244187	406.122	131.239	0.323152	-1.62884	0.000241717	0.00899188	TMEM141	chr9	+	136791355	136793257	1443	protein_coding	transmembrane_protein_141
ENSG00000232388	230.422	70.829	0.307388	-1.7002	0.000243174	0.00902949	LINC00493	chr20	+	18567347	18569563	1098	protein_coding	long_intergenic_non-protein_coding_RNA_493
ENSG00000169976	1352.79	457.245	0.338002	-1.56465	0.000244421	0.00905278	SF3B5	chr6	-	144094881	144095573	693	protein_coding	splicing_factor_3b_subunit_5
ENSG00000166444	57.603	190.607	3.30898	1.7241	0.000244694	0.00905278	ST5	chr11	-	8693351	8910951	14267	protein_coding	suppression_of_tumorigenicity_5
ENSG00000105393	452.207	146.862	0.324768	-1.62174	0.000245627	0.00907075	BABAM1	chr19	+	17267350	17281249	2607	protein_coding	BRISC_and_BRCA1_A_complex_member_1
ENSG00000112541	91.2067	289.555	3.17471	1.6652	0.000246603	0.00909023	PDE10A	chr6	-	165327287	165986603	12348	protein_coding	phosphodiesterase_10A
ENSG00000182154	1752.19	594.729	0.339421	-1.55867	0.000247809	0.00909311	MRPL41	chr9	+	137551199	137552555	1262	protein_coding	mitochondrial_ribosomal_protein_L41
ENSG00000141854	20.1589	1.04513	0.0518446	-4.12037	0.000248027	0.00909311	CTB-55O6.8	chr19	+	14072536	14075062	2354	protein_coding	Uncharacterized_protein_LOC113230_
ENSG00000232063	0.95662	19.793	20.6905	4.19804	0.000248027	0.00909311	RP11-307E17.8	chr9	+	94332476	94360948	2162	lincRNA	NA
ENSG00000159433	3.83699	31.25	8.14441	2.98394	0.000252157	0.00922748	STARD9	chr15	+	42575659	42720981	20706	protein_coding	StAR_related_lipid_transfer_domain_containing_9
ENSG00000176340	1841.48	627.017	0.340496	-1.55411	0.000252766	0.00922748	COX8A	chr11	+	63974607	63976543	507	protein_coding	cytochrome_c_oxidase_subunit_VIIIA_(ubiquitous)
ENSG00000146648	796.885	2334.12	2.92906	1.55028	0.00025351	0.00922748	EGFR	chr7	+	55019021	55256620	12961	protein_coding	epidermal_growth_factor_receptor
ENSG00000151422	155.534	473.909	3.04699	1.60656	0.000253917	0.00922748	FER	chr5	+	108747822	109196841	13614	protein_coding	fer_(fps/fes_related)_tyrosine_kinase
ENSG00000127603	1826.12	5310.87	2.90829	1.5401	0.000253967	0.00922748	MACF1	chr1	+	39081316	39487177	43102	protein_coding	microtubule-actin_crosslinking_factor_1
ENSG00000213741	2572.12	881.156	0.34258	-1.54536	0.000260283	0.00944005	RPS29	chr14	-	49570984	49599164	9783	protein_coding	ribosomal_protein_S29
ENSG00000100300	6121.63	2110.19	0.34471	-1.53649	0.000260788	0.00944145	TSPO	chr22	+	43151514	43163242	1455	protein_coding	translocator_protein
ENSG00000092148	707.595	2065.4	2.9189	1.54525	0.000266835	0.00962636	HECTD1	chr14	-	31100112	31207804	12557	protein_coding	HECT_domain_containing_E3_ubiquitin_protein_ligase_1
ENSG00000240053	9.59767	46.8733	4.88382	2.27259	0.000266845	0.00962636	LY6G5B	chr6	+	31670167	31673776	3031	protein_coding	lymphocyte_antigen_6_complex_locus_G5B
ENSG00000104093	99.8477	313.51	3.13989	1.64942	0.000268866	0.00966809	DMXL2	chr15	-	51447711	51622833	13807	protein_coding	Dmx-like_2
ENSG00000125743	2635.49	906.153	0.343827	-1.54012	0.000268955	0.00966809	SNRPD2	chr19	-	45687454	45692569	1608	protein_coding	small_nuclear_ribonucleoprotein_D2_polypeptide
ENSG00000151366	395.56	129.156	0.326514	-1.6139	0.000275494	0.00986758	NDUFC2	chr11	-	78068304	78080219	2652	protein_coding	NADH:ubiquinone_oxidoreductase_subunit_C2
ENSG00000005075	441.646	144.779	0.327818	-1.60824	0.000276332	0.00986758	POLR2J	chr7	-	102473118	102478907	1355	protein_coding	polymerase_(RNA)_II_(DNA_directed)_polypeptide_J_13.3kDa
ENSG00000023608	703.754	235.394	0.334483	-1.57951	0.000276422	0.00986758	SNAPC1	chr14	+	61762357	61796428	2656	protein_coding	small_nuclear_RNA_activating_complex_polypeptide_1
ENSG00000165233	608.704	203.106	0.33367	-1.58295	0.000276452	0.00986758	CARD19	chr9	+	93096218	93113283	3081	protein_coding	caspase_recruitment_domain_family_member_19
ENSG00000105379	574.14	190.607	0.331988	-1.5902	0.000279193	0.00992337	ETFB	chr19	-	51345169	51366418	6526	protein_coding	electron-transfer-flavoprotein_beta_polypeptide
ENSG00000225663	2048.86	704.092	0.34365	-1.54083	0.000279267	0.00992337	FAM195B	chr17	-	81822361	81833302	3726	protein_coding	family_with_sequence_similarity_195_member_B
ENSG00000162692	82.5658	20.8345	0.252338	-1.98042	0.000279483	0.00992337	VCAM1	chr1	+	100719742	100739045	6049	protein_coding	vascular_cell_adhesion_molecule_1
ENSG00000009413	148.813	453.078	3.04461	1.6054	0.000280328	0.00993595	REV3L	chr6	-	111299028	111483715	12425	protein_coding	REV3_like_DNA_directed_polymerase_zeta_catalytic_subunit
ENSG00000177133	55.6828	11.4606	0.205818	-2.26867	0.000281038	0.00994374	LINC00982	chr1	-	3059615	3068437	5600	antisense	long_intergenic_non-protein_coding_RNA_982
ENSG00000177600	9566.49	3322.55	0.347311	-1.52566	0.000282122	0.00994812	RPLP2	chr11	+	809647	812880	1955	protein_coding	ribosomal_protein_large_P2
ENSG00000109610	1015.79	344.757	0.339398	-1.55862	0.000282317	0.00994812	SOD3	chr4	+	24789912	24800842	2128	protein_coding	superoxide_dismutase_3_extracellular
ENSG00000076356	305.31	900.945	2.95092	1.56075	0.000282634	0.00994812	PLXNA2	chr1	-	208022242	208244320	13781	protein_coding	plexin_A2
ENSG00000187720	248.664	737.422	2.96553	1.56779	0.000283777	0.00997104	THSD4	chr15	+	71096952	71783383	15837	protein_coding	thrombospondin_type_1_domain_containing_4
ENSG00000137809	4401.12	12650.7	2.87442	1.52324	0.000285885	0.0100117	ITGA11	chr15	-	68296533	68432162	10864	protein_coding	integrin_subunit_alpha_11
ENSG00000174231	1160.77	3352.76	2.8884	1.53017	0.00028592	0.0100117	PRPF8	chr17	-	1650629	1684882	11355	protein_coding	pre-mRNA_processing_factor_8
ENSG00000145934	43.2014	146.862	3.39948	1.76223	0.000287381	0.0100455	TENM2	chr5	+	167284799	168264157	11070	protein_coding	teneurin_transmembrane_protein_2
ENSG00000148426	244.824	77.0783	0.314832	-1.66583	0.000289366	0.0100974	PROSER2	chr10	+	11823339	11872277	3663	protein_coding	proline_and_serine_rich_2
ENSG00000105810	546.297	1590.45	2.91133	1.54145	0.000290074	0.0100995	CDK6	chr7	-	92604921	92836594	12260	protein_coding	cyclin-dependent_kinase_6
ENSG00000175756	2420.42	835.328	0.345116	-1.53471	0.000290423	0.0100995	AURKAIP1	chr1	-	1373730	1375495	1669	protein_coding	aurora_kinase_A_interacting_protein_1
ENSG00000100207	160.334	483.283	3.01422	1.59099	0.000292476	0.0101535	TCF20	chr22	-	42160013	42343616	7548	protein_coding	transcription_factor_20_(AR1)
ENSG00000198932	27.8397	103.117	3.70396	1.88413	0.000299121	0.0103665	GPRASP1	chrX	+	102651366	102659083	6340	protein_coding	G_protein-coupled_receptor_associated_sorting_protein_1
ENSG00000166681	2770.86	961.355	0.346952	-1.52708	0.000299915	0.0103762	NGFRAP1	chrX	+	103376340	103378077	1080	protein_coding	nerve_growth_factor_receptor_(TNFRSF16)_associated_protein_1
ENSG00000187051	1137.72	389.544	0.342389	-1.546	0.000305962	0.0105674	RPS19BP1	chr22	-	39529093	39532855	3763	protein_coding	ribosomal_protein_S19_binding_protein_1
ENSG00000142227	6982.85	2439.32	0.34933	-1.51729	0.000307101	0.0105887	EMP3	chr19	+	48321509	48330553	1667	protein_coding	epithelial_membrane_protein_3
ENSG00000138778	254.425	747.837	2.93933	1.55499	0.0003149	0.0107739	CENPE	chr4	-	103105806	103198409	9444	protein_coding	centromere_protein_E
ENSG00000272088	1.38778e-17	15.6268	1.12603e+18	6.97831	0.000315208	0.0107739	RP11-168F9.2	chr1	+	3487246	3487627	382	lincRNA	NA
ENSG00000157654	1.38778e-17	15.6268	1.12603e+18	6.97831	0.000315208	0.0107739	PALM2-AKAP2	chr9	+	109780309	110172512	8203	protein_coding	PALM2-AKAP2_readthrough
ENSG00000204941	15.3583	1.38778e-17	9.03601e-19	-6.95414	0.000315208	0.0107739	PSG5	chr19	-	43166256	43186536	4678	protein_coding	pregnancy_specific_beta-1-glycoprotein_5
ENSG00000281195	1.38778e-17	15.6268	1.12603e+18	6.97831	0.000315208	0.0107739	ZNF638-IT1	chr2	+	71373938	71376320	1615	processed_transcript	ZNF638_intronic_transcript_1
ENSG00000181555	286.108	839.494	2.93418	1.55252	0.000315661	0.0107739	SETD2	chr3	-	47016429	47163967	10019	protein_coding	SET_domain_containing_2
ENSG00000239672	1617.78	559.317	0.345732	-1.53208	0.000318776	0.0108467	NME1	chr17	+	51153536	51162428	3438	protein_coding	NME/NM23_nucleoside_diphosphate_kinase_1
ENSG00000186260	56.6429	183.317	3.23635	1.69206	0.000318862	0.0108467	MKL2	chr16	+	14071321	14266773	16578	protein_coding	MKL/myocardin-like_2
ENSG00000107984	1297.1	447.871	0.345286	-1.53389	0.000326043	0.0110551	DKK1	chr10	+	52314296	52318042	2206	protein_coding	dickkopf_WNT_signaling_pathway_inhibitor_1
ENSG00000165495	19.1988	76.0367	3.9605	1.97838	0.000326079	0.0110551	PKNOX2	chr11	+	125164687	125433389	6538	protein_coding	PBX/knotted_1_homeobox_2
ENSG00000196465	489.651	163.527	0.333967	-1.58153	0.000327366	0.0110802	MYL6B	chr12	+	56152256	56159647	3259	protein_coding	myosin_light_chain_6B
ENSG00000226742	72.9647	17.7099	0.242718	-2.03532	0.000329003	0.0110998	HSBP1L1	chr18	+	79964561	79970822	2056	protein_coding	heat_shock_factor_binding_protein_1-like_1
ENSG00000119681	5242.18	14898.4	2.84202	1.50689	0.000329042	0.0110998	LTBP2	chr14	-	74498170	74612378	9091	protein_coding	latent_transforming_growth_factor_beta_binding_protein_2
ENSG00000268205	430.124	142.696	0.331755	-1.59101	0.000330321	0.0111245	CTC-444N24.11	chr19	+	57304305	57308562	4258	lincRNA	NA
ENSG00000117600	17.2785	69.7874	4.03897	2.00582	0.000331776	0.0111549	PLPPR4	chr1	+	99263953	99309590	5540	protein_coding	phospholipid_phosphatase_related_4
ENSG00000197535	374.438	1085.3	2.89848	1.53496	0.000332929	0.0111752	MYO5A	chr15	-	52307283	52529050	12988	protein_coding	myosin_VA
ENSG00000153391	298.59	96.8678	0.324418	-1.62289	0.000333839	0.0111872	INO80C	chr18	-	35452230	35497991	5085	protein_coding	INO80_complex_subunit_C
ENSG00000160813	239.063	76.0367	0.318061	-1.65109	0.00033861	0.0113284	PPP1R35	chr7	-	100435282	100436565	1187	protein_coding	protein_phosphatase_1_regulatory_subunit_35
ENSG00000099800	2238	782.209	0.349512	-1.51645	0.000340279	0.0113654	TIMM13	chr19	-	2425624	2427894	1973	protein_coding	translocase_of_inner_mitochondrial_membrane_13_homolog_(yeast)
ENSG00000175550	9078.76	3200.69	0.352547	-1.50408	0.000341577	0.0113806	DRAP1	chr11	+	65919257	65921561	1737	protein_coding	DR1-associated_protein_1_(negative_cofactor_2_alpha)
ENSG00000197872	3.83699	30.2085	7.87296	2.93523	0.000342416	0.0113806	FAM49A	chr2	-	16549459	16666331	5448	protein_coding	family_with_sequence_similarity_49_member_A
ENSG00000198074	3.83699	30.2085	7.87296	2.93523	0.000342416	0.0113806	AKR1B10	chr7	+	134527592	134541408	1744	protein_coding	aldo-keto_reductase_family_1_member_B10_(aldose_reductase)
ENSG00000239653	1.91674	22.9176	11.9566	3.49383	0.000348534	0.0115125	PSMD6-AS2	chr3	+	64004022	64012148	2456	antisense	PSMD6_antisense_RNA_2
ENSG00000232759	23.0392	2.08666	0.0905701	-3.39129	0.000348534	0.0115125	AC002480.3	chr7	+	22563337	22573996	2432	antisense	NA
ENSG00000273264	23.0392	2.08666	0.0905701	-3.39129	0.000348534	0.0115125	RP11-131L23.2	chr1	+	85467295	85467660	366	lincRNA	NA
ENSG00000138641	132.491	396.835	2.99517	1.58169	0.000348656	0.0115125	HERC3	chr4	+	88521048	88708542	8634	protein_coding	HECT_and_RLD_domain_containing_E3_ubiquitin_protein_ligase_3
ENSG00000151718	293.789	854.076	2.9071	1.53916	0.000353533	0.0116545	WWC2	chr4	+	183099293	183320777	9966	protein_coding	WW_and_C2_domain_containing_2
ENSG00000241837	531.895	180.192	0.338773	-1.56098	0.000354744	0.0116754	ATP5O	chr21	-	33903453	33915980	3336	protein_coding	ATP_synthase_H+_transporting_mitochondrial_F1_complex_O_subunit
ENSG00000148362	739.278	254.142	0.34377	-1.54004	0.000360027	0.0118301	C9orf142	chr9	+	136992418	136993984	1367	protein_coding	chromosome_9_open_reading_frame_142
ENSG00000171246	164.175	49.9979	0.304541	-1.71292	0.000362841	0.0118639	NPTX1	chr17	-	80467148	80477843	6703	protein_coding	neuronal_pentraxin_I
ENSG00000152217	29.7599	107.283	3.60496	1.84541	0.000362984	0.0118639	SETBP1	chr18	+	44680173	45068510	11151	protein_coding	SET_binding_protein_1
ENSG00000138246	360.036	1038.43	2.88424	1.52784	0.000363374	0.0118639	DNAJC13	chr3	+	132417526	132539032	9562	protein_coding	DnaJ_heat_shock_protein_family_(Hsp40)_member_C13
ENSG00000150594	37.4408	127.073	3.39397	1.75942	0.000363395	0.0118639	ADRA2A	chr10	+	111077163	111080907	3745	protein_coding	adrenoceptor_alpha_2A
ENSG00000162910	400.361	133.322	0.333005	-1.58553	0.000366733	0.0119536	MRPL55	chr1	-	228106679	228109312	1886	protein_coding	mitochondrial_ribosomal_protein_L55
ENSG00000143512	4.79711	33.3331	6.94859	2.76388	0.000372105	0.0120898	HHIPL2	chr1	-	222522258	222548103	3289	protein_coding	HHIP-like_2
ENSG00000174529	32.6402	5.21126	0.159658	-2.61938	0.000372105	0.0120898	TMEM81	chr1	-	205083129	205084460	1332	protein_coding	transmembrane_protein_81
ENSG00000205413	179.537	527.029	2.93549	1.55291	0.000373226	0.0120998	SAMD9	chr7	-	93099513	93118023	6855	protein_coding	sterile_alpha_motif_domain_containing_9
ENSG00000166446	92.1668	282.264	3.06253	1.61334	0.000376091	0.0120998	CDYL2	chr16	-	80597906	80804329	8557	protein_coding	chromodomain_protein_Y-like_2
ENSG00000164418	0.95662	18.7514	19.6017	4.12054	0.000376589	0.0120998	GRIK2	chr6	+	101398788	102070083	7375	protein_coding	glutamate_receptor_ionotropic_kainate_2
ENSG00000271075	0.95662	18.7514	19.6017	4.12054	0.000376589	0.0120998	RP11-589M4.4	chr14	+	52871458	52872217	760	processed_pseudogene	NA
ENSG00000143195	19.1988	1.04513	0.0544373	-4.05043	0.000376589	0.0120998	ILDR2	chr1	-	166895711	166975482	13884	protein_coding	immunoglobulin-like_domain_containing_receptor_2
ENSG00000198780	0.95662	18.7514	19.6017	4.12054	0.000376589	0.0120998	FAM169A	chr5	-	74777574	74866951	6860	protein_coding	family_with_sequence_similarity_169_member_A
ENSG00000279591	19.1988	1.04513	0.0544373	-4.05043	0.000376589	0.0120998	AC002044.1	chr16	-	73015047	73016016	970	TEC	NA
ENSG00000197081	1466.08	4137.05	2.82184	1.49655	0.00037745	0.0121083	IGF2R	chr6	+	159969099	160113507	14911	protein_coding	insulin_like_growth_factor_2_receptor
ENSG00000083168	249.624	722.84	2.89571	1.53342	0.000378361	0.0121183	KAT6A	chr8	-	41929479	42051990	11852	protein_coding	K(lysine)_acetyltransferase_6A
ENSG00000118058	347.555	997.81	2.87094	1.52117	0.000379019	0.0121202	KMT2A	chr11	+	118436490	118526832	21961	protein_coding	lysine_(K)-specific_methyltransferase_2A
ENSG00000002330	456.047	154.153	0.33802	-1.56409	0.000380205	0.012139	BAD	chr11	-	64269830	64284704	1708	protein_coding	BCL2_associated_agonist_of_cell_death
ENSG00000178209	7251.68	20360.3	2.80766	1.48935	0.000381647	0.0121659	PLEC	chr8	-	143915147	143976734	16991	protein_coding	plectin
ENSG00000138119	2898.56	8149.1	2.81143	1.49126	0.000382816	0.012184	MYOF	chr10	-	93306429	93482317	8473	protein_coding	myoferlin
ENSG00000126267	1827.08	642.641	0.351731	-1.50728	0.000383587	0.0121894	COX6B1	chr19	+	35648223	35658861	936	protein_coding	cytochrome_c_oxidase_subunit_VIb_polypeptide_1_(ubiquitous)
ENSG00000163344	979.305	340.591	0.347788	-1.52339	0.000384619	0.0122031	PMVK	chr1	-	154924734	154936991	1280	protein_coding	phosphomevalonate_kinase
ENSG00000144028	852.571	2411.2	2.82815	1.49971	0.000387533	0.0122701	SNRNP200	chr2	-	96274336	96305515	10926	protein_coding	small_nuclear_ribonucleoprotein_U5_200kDa_subunit
ENSG00000054793	277.467	799.915	2.88292	1.52708	0.000387941	0.0122701	ATP9A	chr20	-	51596514	51768634	8317	protein_coding	ATPase_class_II_type_9A
ENSG00000226935	35.5206	6.25281	0.176033	-2.48354	0.000391938	0.0123772	LINC00161	chr21	+	28539318	28540355	870	lincRNA	long_intergenic_non-protein_coding_RNA_161
ENSG00000141504	481.97	163.527	0.339289	-1.55873	0.000400847	0.0126388	SAT2	chr17	-	7626234	7627876	1643	protein_coding	spermidine/spermine_N1-acetyltransferase_family_member_2
ENSG00000197696	140.172	41.6655	0.297245	-1.74739	0.000402668	0.0126676	NMB	chr15	-	84655129	84658563	1022	protein_coding	neuromedin_B
ENSG00000237807	14.3982	60.4135	4.1959	2.05908	0.000403008	0.0126676	RP11-400K9.4	chr8	-	53515171	53523931	2387	lincRNA	NA
ENSG00000100490	6.71734	39.5824	5.89258	2.53602	0.000404469	0.0126938	CDKL1	chr14	-	50329404	50416461	6149	protein_coding	cyclin-dependent_kinase-like_1_(CDC2-related_kinase)
ENSG00000135441	213.14	67.7043	0.317652	-1.65277	0.000405634	0.0127107	BLOC1S1	chr12	+	55716037	55720087	1656	protein_coding	biogenesis_of_lysosomal_organelles_complex-1_subunit_1
ENSG00000095564	214.1	620.768	2.89943	1.53519	0.000407203	0.0127402	BTAF1	chr10	+	91923769	92030325	7582	protein_coding	B-TFIID_TATA-box_binding_protein_associated_factor_1
ENSG00000117020	492.531	1396.72	2.83581	1.50351	0.000410458	0.0128222	AKT3	chr1	-	243488233	243851079	9475	protein_coding	v-akt_murine_thymoma_viral_oncogene_homolog_3
ENSG00000261534	11.5179	51.0395	4.43132	2.13519	0.000414119	0.0128992	RP11-244O19.1	chr9	-	121815674	121819452	3779	sense_overlapping	NA
ENSG00000198931	1263.5	444.746	0.351996	-1.50612	0.000414195	0.0128992	APRT	chr16	-	88809339	88811944	1803	protein_coding	adenine_phosphoribosyltransferase
ENSG00000141837	40.3211	134.364	3.33234	1.73326	0.000415034	0.0129055	CACNA1A	chr19	-	13206442	13623990	10920	protein_coding	calcium_channel_voltage-dependent_P/Q_type_alpha_1A_subunit
ENSG00000167202	241.943	697.843	2.88432	1.52772	0.000415671	0.0129055	TBC1D2B	chr15	-	77984036	78077724	9763	protein_coding	TBC1_domain_family_member_2B
ENSG00000161847	128.651	380.17	2.95505	1.56221	0.000417803	0.0129519	RAVER1	chr19	-	10316212	10333640	4981	protein_coding	ribonucleoprotein_PTB-binding_1
ENSG00000149743	365.797	122.907	0.335996	-1.57256	0.000418561	0.0129556	TRPT1	chr11	-	64223799	64226254	2210	protein_coding	tRNA_phosphotransferase_1
ENSG00000279713	2.87687	26.0423	9.0523	3.12203	0.000419448	0.0129633	CTD-3035K23.3	chr17	-	62679403	62681354	1952	TEC	NA
ENSG00000100345	14000.3	38986.3	2.78468	1.4775	0.000420342	0.0129711	MYH9	chr22	-	36281281	36388018	8959	protein_coding	myosin_heavy_chain_9_non-muscle
ENSG00000005810	302.43	864.491	2.85848	1.51484	0.000422867	0.0130292	MYCBP2	chr13	-	77044655	77327050	15945	protein_coding	MYC_binding_protein_2_E3_ubiquitin_protein_ligase
ENSG00000129675	44.1615	144.779	3.2784	1.71002	0.000423826	0.0130389	ARHGEF6	chrX	-	136665547	136782088	6434	protein_coding	Rac/Cdc42_guanine_nucleotide_exchange_factor_6
ENSG00000128524	1399.83	494.74	0.353429	-1.50029	0.000426611	0.0131017	ATP6V1F	chr7	+	128862826	128865844	789	protein_coding	ATPase_H+_transporting_lysosomal_14kDa_V1_subunit_F
ENSG00000115020	189.138	548.901	2.90213	1.53645	0.000427598	0.0131017	PIKFYVE	chr2	+	208266267	208358751	10832	protein_coding	phosphoinositide_kinase_FYVE_finger_containing
ENSG00000246705	420.523	142.696	0.33933	-1.55845	0.000427886	0.0131017	H2AFJ	chr12	+	14774383	14778002	3356	protein_coding	H2A_histone_family_member_J
ENSG00000169908	2424.26	863.45	0.35617	-1.48924	0.000428452	0.0131017	TM4SF1	chr3	-	149369022	149377865	3668	protein_coding	transmembrane_4_L_six_family_member_1
ENSG00000183530	192.018	557.234	2.90199	1.53639	0.000430839	0.0131549	PRR14L	chr22	-	31676256	31750140	11809	protein_coding	proline_rich_14-like
ENSG00000164190	232.342	668.68	2.87799	1.52453	0.00043223	0.0131581	NIPBL	chr5	+	36876759	37066413	12529	protein_coding	Nipped-B_homolog_(Drosophila)
ENSG00000130779	586.622	1650.86	2.81419	1.49251	0.000433038	0.0131581	CLIP1	chr12	-	122271432	122422632	16293	protein_coding	CAP-Gly_domain_containing_linker_protein_1
ENSG00000135835	25.9195	93.7431	3.6167	1.84942	0.000433815	0.0131581	KIAA1614	chr1	+	180913154	180951614	10195	protein_coding	KIAA1614
ENSG00000248487	94.0871	26.0423	0.276789	-1.8484	0.000433815	0.0131581	ABHD14A	chr3	+	51971426	51981199	2378	protein_coding	abhydrolase_domain_containing_14A
ENSG00000115568	95.0472	287.472	3.02452	1.59537	0.000434191	0.0131581	ZNF142	chr2	-	218637916	218659655	6994	protein_coding	zinc_finger_protein_142
ENSG00000212907	1969.17	5481.69	2.78375	1.47697	0.000440026	0.0133151	MT-ND4L	chrMT	+	10470	10766	297	protein_coding	mitochondrially_encoded_NADH:ubiquinone_oxidoreductase_core_subunit_4L
ENSG00000129559	1033.07	363.505	0.351868	-1.50659	0.000440982	0.0133241	NEDD8	chr14	-	24216852	24232454	3879	protein_coding	neural_precursor_cell_expressed_developmentally_down-regulated_8
ENSG00000139618	93.127	281.222	3.01977	1.59308	0.000442261	0.0133429	BRCA2	chr13	+	32315474	32400266	12273	protein_coding	breast_cancer_2
ENSG00000178449	291.869	96.8678	0.331888	-1.59006	0.000444392	0.0133872	COX14	chr12	+	50111979	50120457	1073	protein_coding	COX14_cytochrome_c_oxidase_assembly_factor
ENSG00000171914	170.896	496.824	2.90718	1.53889	0.00044826	0.0134678	TLN2	chr15	+	62390526	62844631	16202	protein_coding	talin_2
ENSG00000120733	232.342	666.596	2.86903	1.52003	0.000448396	0.0134678	KDM3B	chr5	+	138352596	138437028	7961	protein_coding	lysine_(K)-specific_demethylase_3B
ENSG00000166979	104.648	30.2085	0.288667	-1.7885	0.000449119	0.0134696	EVA1C	chr21	+	32412006	32515397	4353	protein_coding	eva-1_homolog_C_(C._elegans)
ENSG00000185219	109.449	324.968	2.96913	1.56889	0.000449793	0.0134699	ZNF445	chr3	-	44431720	44477670	18871	protein_coding	zinc_finger_protein_445
ENSG00000204435	457.967	157.278	0.343426	-1.54122	0.000450611	0.0134745	CSNK2B	chr6	+	31665236	31670343	2933	protein_coding	casein_kinase_2_beta_polypeptide
ENSG00000142546	927.459	327.051	0.352631	-1.50343	0.000455167	0.0135729	NOSIP	chr19	-	49555711	49590262	4248	protein_coding	nitric_oxide_synthase_interacting_protein
ENSG00000269893	595.262	207.272	0.348203	-1.52147	0.000455241	0.0135729	SNHG8	chr4	+	118278709	118279823	923	lincRNA	small_nucleolar_RNA_host_gene_8
ENSG00000198467	30008.1	10845.7	0.361425	-1.46822	0.000456474	0.0135888	TPM2	chr9	-	35681992	35691020	4047	protein_coding	tropomyosin_2_(beta)
ENSG00000104863	157.454	48.9564	0.310925	-1.68296	0.000457116	0.0135888	LIN7B	chr19	+	49114324	49118460	1753	protein_coding	lin-7_homolog_B_(C._elegans)
ENSG00000150779	860.252	303.095	0.352333	-1.50463	0.000465727	0.0138213	TIMM8B	chr11	-	112084800	112086798	1166	protein_coding	translocase_of_inner_mitochondrial_membrane_8_homolog_B_(yeast)
ENSG00000228242	3.83699	29.1669	7.60151	2.88482	0.000466301	0.0138213	AC093495.4	chr3	+	14144637	14165978	4015	antisense	NA
ENSG00000188559	33.6004	113.533	3.37891	1.7526	0.000469394	0.0138927	RALGAPA2	chr20	-	20389552	20712488	11366	protein_coding	Ral_GTPase_activating_protein_alpha_subunit_2_(catalytic)
ENSG00000246763	22.0791	82.286	3.72688	1.89174	0.000470989	0.0139196	RGMB-AS1	chr5	-	98769618	98773469	2344	antisense	RGMB_antisense_RNA_1
ENSG00000159199	1480.48	529.112	0.357392	-1.48422	0.000477294	0.0140854	ATP5G1	chr17	+	48892765	48895871	2615	protein_coding	ATP_synthase_H+_transporting_mitochondrial_Fo_complex_subunit_C1_(subunit_9)
ENSG00000243927	617.345	215.605	0.349245	-1.51718	0.000482006	0.0142038	MRPS6	chr21	+	34073224	34143034	4299	protein_coding	mitochondrial_ribosomal_protein_S6
ENSG00000168014	100.808	301.012	2.986	1.57696	0.000483124	0.014216	C2CD3	chr11	-	74012714	74171210	12571	protein_coding	C2_calcium-dependent_domain_containing_3
ENSG00000165757	452.207	1266.53	2.80078	1.48556	0.00049064	0.0144163	KIAA1462	chr10	-	30012800	30115494	9515	protein_coding	KIAA1462
ENSG00000205746	4.79711	32.2916	6.73147	2.71825	0.000495363	0.0145059	RP11-1212A22.1	chr16	-	18334400	18352476	6804	transcribed_unprocessed_pseudogene	NA
ENSG00000140575	1666.74	4598.45	2.75895	1.46405	0.000495993	0.0145059	IQGAP1	chr15	+	90388218	90502243	11535	protein_coding	IQ_motif_containing_GTPase_activating_protein_1
ENSG00000075391	234.263	666.596	2.84551	1.50816	0.000496076	0.0145059	RASAL2	chr1	+	178094141	178484147	16044	protein_coding	RAS_protein_activator_like_2
ENSG00000118482	193.938	556.192	2.86788	1.51935	0.000496938	0.0145059	PHF3	chr6	+	63635820	63779336	10378	protein_coding	PHD_finger_protein_3
ENSG00000150093	6263.73	17220	2.74916	1.45897	0.000497266	0.0145059	ITGB1	chr10	-	32900319	33005792	6011	protein_coding	integrin_subunit_beta_1
ENSG00000187240	114.249	336.425	2.94465	1.557	0.000498058	0.0145081	DYNC2H1	chr11	+	103109431	103479863	14284	protein_coding	dynein_cytoplasmic_2_heavy_chain_1
ENSG00000187079	1028.27	2841.36	2.76324	1.46624	0.000503782	0.0146538	TEAD1	chr11	+	12674591	12944483	10379	protein_coding	TEA_domain_family_member_1_(SV40_transcriptional_enhancer_factor)
ENSG00000080603	19.1988	72.9121	3.79775	1.91794	0.000504622	0.0146572	SRCAP	chr16	+	30698209	30741409	13674	protein_coding	Snf2-related_CREBBP_activator_protein
ENSG00000110717	1633.14	586.397	0.359062	-1.47751	0.000506093	0.0146704	NDUFS8	chr11	+	68030617	68036644	4523	protein_coding	NADH:ubiquinone_oxidoreductase_core_subunit_S8
ENSG00000280063	1.91674	21.8761	11.4132	3.42709	0.000506526	0.0146704	RP11-295D4.3	chr16	-	4346694	4348648	1955	TEC	NA
ENSG00000142694	1251.02	447.871	0.358006	-1.4817	0.000510233	0.0147273	EVA1B	chr1	-	36322031	36324154	1211	protein_coding	eva-1_homolog_B_(C._elegans)
ENSG00000131459	336.034	944.691	2.8113	1.49087	0.000510563	0.0147273	GFPT2	chr5	-	180300690	180353387	4780	protein_coding	glutamine-fructose-6-phosphate_transaminase_2
ENSG00000196712	382.119	1070.72	2.80206	1.48616	0.000510949	0.0147273	NF1	chr17	+	31094927	31382116	26685	protein_coding	neurofibromin_1
ENSG00000182261	5.75722	35.4162	6.15162	2.5941	0.000511792	0.0147273	NLRP10	chr11	-	7959424	7965426	2531	protein_coding	NLR_family_pyrin_domain_containing_10
ENSG00000111252	745.999	2067.48	2.77143	1.47047	0.00051212	0.0147273	SH2B3	chr12	+	111405948	111451623	5682	protein_coding	SH2B_adaptor_protein_3
ENSG00000189129	874.653	310.386	0.354867	-1.4943	0.000514004	0.0147605	PLAC9	chr10	+	80131682	80145359	1240	protein_coding	placenta_specific_9
ENSG00000134202	967.784	344.757	0.356234	-1.48879	0.000514864	0.0147643	GSTM3	chr1	-	109733932	109741038	4750	protein_coding	glutathione_S-transferase_mu_3_(brain)
ENSG00000277105	1.38778e-17	14.5852	1.05097e+18	6.87959	0.000517265	0.0147705	FP236383.10	chr21	+	8401760	8401816	57	miRNA	NA
ENSG00000179314	13.4381	1.38778e-17	1.03272e-18	-6.76316	0.000517265	0.0147705	WSCD1	chr17	+	5772234	6124427	9082	protein_coding	WSC_domain_containing_1
ENSG00000187642	13.4381	1.38778e-17	1.03272e-18	-6.76316	0.000517265	0.0147705	PERM1	chr1	-	975204	982093	3424	protein_coding	PPARGC1_and_ESRR_induced_regulator_muscle_1
ENSG00000242294	6.71734	38.5409	5.73752	2.49767	0.000519431	0.0147996	STAG3L5P	chr7	+	100336079	100351900	2804	transcribed_unprocessed_pseudogene	stromal_antigen_3-like_5_pseudogene
ENSG00000065057	158.414	49.9979	0.315615	-1.66143	0.000520062	0.0147996	NTHL1	chr16	-	2039815	2047866	2430	protein_coding	nth-like_DNA_glycosylase_1
ENSG00000100697	300.51	844.702	2.81089	1.49062	0.000520475	0.0147996	DICER1	chr14	-	95086228	95158010	12294	protein_coding	dicer_1_ribonuclease_type_III
ENSG00000174197	169.935	488.491	2.87457	1.52262	0.000522628	0.014836	MGA	chr15	+	41621224	41773081	17651	protein_coding	MGA_MAX_dimerization_protein
ENSG00000166016	37.4408	122.907	3.28269	1.71137	0.000523438	0.014836	ABTB2	chr11	-	34150988	34358008	4973	protein_coding	ankyrin_repeat_and_BTB_(POZ)_domain_containing_2
ENSG00000074071	1344.15	483.283	0.359547	-1.47552	0.000523951	0.014836	MRPS34	chr16	-	1771890	1773155	1097	protein_coding	mitochondrial_ribosomal_protein_S34
ENSG00000196642	1017.71	363.505	0.35718	-1.48498	0.000527567	0.0149176	RABL6	chr9	+	136807943	136957733	10193	protein_coding	RAB_member_RAS_oncogene_family-like_6
ENSG00000271303	65.2839	199.981	3.06326	1.61311	0.000529318	0.0149462	SRXN1	chr20	-	646615	653370	2698	protein_coding	sulfiredoxin_1
ENSG00000168101	582.781	205.189	0.352086	-1.50546	0.000531273	0.0149623	NUDT16L1	chr16	+	4693694	4695859	2068	protein_coding	nudix_hydrolase_16_like_1
ENSG00000044446	88.3264	263.516	2.98343	1.57554	0.000531362	0.0149623	PHKA2	chrX	-	18892300	18984598	9029	protein_coding	phosphorylase_kinase_alpha_2_(liver)
ENSG00000115904	184.337	524.945	2.84775	1.50915	0.000538691	0.0151405	SOS1	chr2	-	38981396	39124345	9263	protein_coding	SOS_Ras/Rac_guanine_nucleotide_exchange_factor_1
ENSG00000170471	312.991	876.99	2.80196	1.48605	0.000539372	0.0151405	RALGAPB	chr20	+	38472816	38578861	12633	protein_coding	Ral_GTPase_activating_protein_beta_subunit_(non-catalytic)
ENSG00000125458	331.233	112.491	0.339613	-1.55704	0.000539931	0.0151405	NT5C	chr17	-	75130225	75131795	1571	protein_coding	5'_3'-nucleotidase_cytosolic
ENSG00000183011	881.374	314.552	0.356888	-1.48611	0.000542779	0.0151993	NAA38	chr17	-	7856685	7885238	1943	protein_coding	N(alpha)-acetyltransferase_38_NatC_auxiliary_subunit
ENSG00000151458	244.824	691.594	2.82486	1.49768	0.000543562	0.0152003	ANKRD50	chr4	-	124664052	124712732	8794	protein_coding	ankyrin_repeat_domain_50
ENSG00000198598	665.35	235.394	0.35379	-1.49857	0.000548055	0.0153047	MMP17	chr12	+	131828393	131851783	4003	protein_coding	matrix_metallopeptidase_17
ENSG00000128309	1169.41	420.79	0.359832	-1.47434	0.000548807	0.0153047	MPST	chr22	+	37019635	37029822	6760	protein_coding	mercaptopyruvate_sulfurtransferase
ENSG00000110395	241.943	682.22	2.81975	1.49506	0.0005515	0.0153543	CBL	chr11	+	119206276	119308149	11231	protein_coding	Cbl_proto-oncogene_E3_ubiquitin_protein_ligase
ENSG00000158258	21.119	78.1198	3.69904	1.88065	0.000552409	0.0153543	CLSTN2	chr3	+	139935185	140577397	14636	protein_coding	calsyntenin_2
ENSG00000107290	505.013	1397.77	2.76778	1.46849	0.000552859	0.0153543	SETX	chr9	-	132261356	132354985	12140	protein_coding	senataxin
ENSG00000187951	38.4009	124.99	3.25486	1.69919	0.000560887	0.015556	ARHGAP11B	chr15	+	30624494	30772993	9184	protein_coding	Rho_GTPase_activating_protein_11B
ENSG00000034510	19726.3	7253.37	0.3677	-1.44339	0.000567171	0.0157088	TMSB10	chr2	+	84905625	84906675	496	protein_coding	thymosin_beta_10
ENSG00000077264	28.7998	99.9924	3.47198	1.7911	0.000570492	0.0157577	PAK3	chrX	+	110944285	111227361	10312	protein_coding	p21_protein_(Cdc42/Rac)-activated_kinase_3
ENSG00000090376	28.7998	99.9924	3.47198	1.7911	0.000570492	0.0157577	IRAK3	chr12	+	66188879	66254622	10004	protein_coding	interleukin_1_receptor_associated_kinase_3
ENSG00000053254	153.614	438.497	2.85454	1.51245	0.000574317	0.0157661	FOXN3	chr14	-	89124871	89619149	11033	protein_coding	forkhead_box_N3
ENSG00000116852	0.95662	17.7099	18.5129	4.03864	0.000575412	0.0157661	KIF21B	chr1	-	200969390	201023700	12150	protein_coding	kinesin_family_member_21B
ENSG00000257594	0.95662	17.7099	18.5129	4.03864	0.000575412	0.0157661	GALNT4	chr12	-	89519408	89524806	5399	protein_coding	polypeptide_N-acetylgalactosaminyltransferase_4
ENSG00000149968	0.95662	17.7099	18.5129	4.03864	0.000575412	0.0157661	MMP3	chr11	-	102835801	102843803	2048	protein_coding	matrix_metallopeptidase_3
ENSG00000178623	18.2386	1.04513	0.057303	-3.97692	0.000575412	0.0157661	GPR35	chr2	+	240605431	240631259	5089	protein_coding	G_protein-coupled_receptor_35
ENSG00000137942	56.6429	173.943	3.07086	1.61639	0.000575505	0.0157661	FNBP1L	chr1	+	93448131	93554661	5798	protein_coding	formin_binding_protein_1-like
ENSG00000051825	103.688	302.053	2.9131	1.54135	0.000576241	0.0157661	MPHOSPH9	chr12	-	123152320	123244014	10304	protein_coding	M-phase_phosphoprotein_9
ENSG00000130856	51.8424	163.527	3.15431	1.65483	0.000578316	0.0158016	ZNF236	chr18	+	76822607	76970727	8764	protein_coding	zinc_finger_protein_236
ENSG00000008517	811.286	290.596	0.358192	-1.48082	0.000580749	0.0158375	IL32	chr16	+	3065297	3082192	3209	protein_coding	interleukin_32
ENSG00000145494	1798.28	655.139	0.364315	-1.45658	0.000581193	0.0158375	NDUFS6	chr5	+	1801400	1816605	1451	protein_coding	NADH:ubiquinone_oxidoreductase_subunit_S6
ENSG00000158406	24.9594	3.12819	0.125331	-2.94867	0.000589	0.0160287	HIST1H4H	chr6	-	26277609	26285638	2163	protein_coding	histone_cluster_1_H4h
ENSG00000125652	688.393	245.81	0.357078	-1.48525	0.00059034	0.0160436	ALKBH7	chr19	+	6372433	6375251	1455	protein_coding	alkB_homolog_7
ENSG00000048991	148.813	425.998	2.86264	1.51651	0.000592784	0.0160885	R3HDM1	chr2	+	135531455	135725270	7898	protein_coding	R3H_domain_containing_1
ENSG00000251322	26.8796	93.7431	3.48752	1.7972	0.000601856	0.0162986	SHANK3	chr22	+	50674415	50733298	7455	protein_coding	SH3_and_multiple_ankyrin_repeat_domains_3
ENSG00000204681	106.568	309.344	2.90278	1.53626	0.000602244	0.0162986	GABBR1	chr6	-	29555629	29633976	8470	protein_coding	gamma-aminobutyric_acid_(GABA)_B_receptor_1
ENSG00000171408	104.648	31.25	0.29862	-1.73979	0.000602936	0.0162986	PDE7B	chr6	+	135851696	136195574	5946	protein_coding	phosphodiesterase_7B
ENSG00000066379	145.933	45.8317	0.314061	-1.66834	0.000605404	0.0163224	ZNRD1	chr6	+	30058899	30064909	3672	protein_coding	zinc_ribbon_domain_containing_1
ENSG00000130005	574.14	204.148	0.355571	-1.49126	0.000605428	0.0163224	GAMT	chr19	-	1397084	1401570	1743	protein_coding	guanidinoacetate_N-methyltransferase
ENSG00000167863	1691.7	617.643	0.365101	-1.45346	0.000609699	0.0164157	ATP5H	chr17	-	75038863	75046985	3231	protein_coding	ATP_synthase_H+_transporting_mitochondrial_Fo_complex_subunit_D
ENSG00000146950	123.85	37.4993	0.302779	-1.72049	0.000613706	0.0165017	SHROOM2	chrX	+	9786456	9949443	8191	protein_coding	shroom_family_member_2
ENSG00000260549	143.052	44.7902	0.313103	-1.67268	0.000618569	0.0166104	MT1L	chr16	+	56617476	56618818	411	unitary_pseudogene	metallothionein_1L_(gene/pseudogene)
ENSG00000172586	588.542	209.355	0.355719	-1.49067	0.000620673	0.0166449	CHCHD1	chr10	+	73782047	73783652	1483	protein_coding	coiled-coil-helix-coiled-coil-helix_domain_containing_1
ENSG00000222041	631.747	226.02	0.35777	-1.48241	0.000622713	0.0166775	LINC00152	chr2	+	87455368	87606805	3456	lincRNA	long_intergenic_non-protein_coding_RNA_152
ENSG00000156535	675.911	1845.63	2.73058	1.44903	0.000624508	0.0167035	CD109	chr6	+	73695785	73828316	9563	protein_coding	CD109_molecule
ENSG00000146122	78.7254	235.394	2.99007	1.57857	0.00062653	0.0167355	DAAM2	chr6	+	39792298	39904877	12955	protein_coding	dishevelled_associated_activator_of_morphogenesis_2
ENSG00000091490	491.571	1345.69	2.73752	1.45263	0.000631902	0.0168429	SEL1L3	chr4	-	25747427	25863760	7489	protein_coding	sel-1_suppressor_of_lin-12-like_3_(C._elegans)
ENSG00000156030	170.896	483.283	2.82795	1.49903	0.000632213	0.0168429	ELMSAN1	chr14	-	73715122	73790285	13484	protein_coding	ELM2_and_Myb/SANT-like_domain_containing_1
ENSG00000129910	46.0817	9.37745	0.203496	-2.28238	0.000634842	0.0168763	CDH15	chr16	+	89171767	89195492	4628	protein_coding	cadherin_15_type_1_M-cadherin_(myotubule)
ENSG00000148444	231.382	78.1198	0.337622	-1.56508	0.00063585	0.0168763	COMMD3	chr10	+	22315974	22320308	3317	protein_coding	COMM_domain_containing_3
ENSG00000154783	3.83699	28.1254	7.33006	2.83258	0.000636793	0.0168763	FGD5	chr3	+	14818962	14934565	8046	protein_coding	FYVE_RhoGEF_and_PH_domain_containing_5
ENSG00000121454	3.83699	28.1254	7.33006	2.83258	0.000636793	0.0168763	LHX4	chr1	+	180230286	180278982	6061	protein_coding	LIM_homeobox_4
ENSG00000183196	16.3184	63.5381	3.89364	1.95258	0.000640504	0.0169525	CHST6	chr16	-	75472052	75495384	8469	protein_coding	carbohydrate_(N-acetylglucosamine_6-O)_sulfotransferase_6
ENSG00000118292	201.619	66.6628	0.330637	-1.59497	0.00064559	0.0170516	C1orf54	chr1	+	150268200	150280916	1351	protein_coding	chromosome_1_open_reading_frame_54
ENSG00000156873	290.909	99.9924	0.343724	-1.53956	0.000645933	0.0170516	PHKG2	chr16	+	30748270	30761176	7509	protein_coding	phosphorylase_kinase_gamma_2_(testis)
ENSG00000010818	196.818	552.026	2.80475	1.48725	0.000646937	0.0170559	HIVEP2	chr6	-	142751467	142945201	9774	protein_coding	human_immunodeficiency_virus_type_I_enhancer_binding_protein_2
ENSG00000180992	1161.73	423.915	0.364901	-1.45417	0.000648893	0.0170853	MRPL14	chr6	-	44113454	44127457	959	protein_coding	mitochondrial_ribosomal_protein_L14
ENSG00000188573	73.9248	19.793	0.267744	-1.89475	0.000654587	0.0172128	FBLL1	chr5	+	168529116	168530634	1519	protein_coding	fibrillarin-like_1
ENSG00000106785	27.8397	95.8262	3.44207	1.77847	0.000655716	0.0172202	TRIM14	chr9	-	98069275	98119212	5469	protein_coding	tripartite_motif_containing_14
ENSG00000124782	134.412	382.253	2.8439	1.50695	0.000657233	0.0172245	RREB1	chr6	+	7107597	7251980	17254	protein_coding	ras_responsive_element_binding_protein_1
ENSG00000082482	817.047	295.804	0.36204	-1.46541	0.000658428	0.0172245	KCNK2	chr1	+	215005775	215237093	3910	protein_coding	potassium_channel_two_pore_domain_subfamily_K_member_2
ENSG00000165502	1959.57	721.799	0.368345	-1.44072	0.000660133	0.0172245	RPL36AL	chr14	-	49618519	49620685	746	protein_coding	ribosomal_protein_L36a_like
ENSG00000185043	1587.05	583.272	0.367519	-1.44392	0.000660215	0.0172245	CIB1	chr15	-	90229975	90234047	1367	protein_coding	calcium_and_integrin_binding_1
ENSG00000179348	39.361	8.3359	0.211781	-2.22319	0.000660415	0.0172245	GATA2	chr3	-	128479427	128493185	4459	protein_coding	GATA_binding_protein_2
ENSG00000240972	30.72	5.21126	0.169637	-2.53227	0.000660977	0.0172245	MIF	chr22	+	23894004	23895227	1109	protein_coding	macrophage_migration_inhibitory_factor_(glycosylation-inhibiting_factor)
ENSG00000139514	1586.09	4271.41	2.69304	1.42916	0.000668928	0.0173822	SLC7A1	chr13	-	29509410	29595688	7692	protein_coding	solute_carrier_family_7_(cationic_amino_acid_transporter_y+_system)_member_1
ENSG00000204764	5.75722	34.3747	5.9707	2.55119	0.0006696	0.0173822	RANBP17	chr5	+	170861870	171300015	10993	protein_coding	RAN_binding_protein_17
ENSG00000138772	33.6004	6.25281	0.186094	-2.40366	0.0006696	0.0173822	ANXA3	chr4	+	78551519	78610451	5123	protein_coding	annexin_A3
ENSG00000105372	11237.1	4189.12	0.372795	-1.42352	0.000677438	0.0175631	RPS19	chr19	+	41859918	41872926	3805	protein_coding	ribosomal_protein_S19
ENSG00000127540	787.284	285.389	0.362498	-1.46358	0.00068031	0.0175898	UQCR11	chr19	-	1597172	1605490	2151	protein_coding	ubiquinol-cytochrome_c_reductase_complex_III_subunit_XI
ENSG00000172922	795.925	288.513	0.362488	-1.46362	0.00068064	0.0175898	RNASEH2C	chr11	-	65714896	65720947	3697	protein_coding	ribonuclease_H2_subunit_C
ENSG00000105258	236.183	80.2029	0.33958	-1.55678	0.000681067	0.0175898	POLR2I	chr19	-	36113710	36115346	1269	protein_coding	polymerase_(RNA)_II_(DNA_directed)_polypeptide_I_14.5kDa
ENSG00000214253	1959.57	723.882	0.369408	-1.43657	0.000682307	0.0175994	FIS1	chr7	-	101239458	101252316	1795	protein_coding	fission_mitochondrial_1
ENSG00000103549	251.544	694.718	2.76181	1.46513	0.000683658	0.0176026	RNF40	chr16	+	30761745	30776307	6523	protein_coding	ring_finger_protein_40_E3_ubiquitin_protein_ligase
ENSG00000206538	547.257	1486.3	2.7159	1.44121	0.000684171	0.0176026	VGLL3	chr3	-	86937969	86991119	11574	protein_coding	vestigial_like_family_member_3
ENSG00000164574	1549.61	4164.13	2.68721	1.42603	0.000687665	0.0176701	GALNT10	chr5	+	154190730	154420984	10496	protein_coding	polypeptide_N-acetylgalactosaminyltransferase_10
ENSG00000135390	2124.71	787.416	0.370599	-1.43193	0.00070697	0.0181432	ATP5G2	chr12	-	53632726	53677408	3991	protein_coding	ATP_synthase_H+_transporting_mitochondrial_Fo_complex_subunit_C2_(subunit_9)
ENSG00000273186	53.7626	12.5021	0.232543	-2.09393	0.000708139	0.0181452	RP11-339B21.10	chr9	+	128431598	128432006	409	sense_intronic	NA
ENSG00000019995	65.2839	194.774	2.98349	1.57507	0.000708839	0.0181452	ZRANB1	chr10	+	124942123	124988189	5993	protein_coding	zinc_finger_RAN-binding_domain_containing_1
ENSG00000104133	170.896	478.076	2.79747	1.48341	0.000715263	0.0182714	SPG11	chr15	-	44562696	44663678	11853	protein_coding	spastic_paraplegia_11_(autosomal_recessive)
ENSG00000140534	83.5259	243.727	2.91798	1.54347	0.000716125	0.0182714	TICRR	chr15	+	89575482	89631056	8402	protein_coding	TOPBP1-interacting_checkpoint_and_replication_regulator
ENSG00000134250	1781.95	4769.27	2.67643	1.42024	0.000716471	0.0182714	NOTCH2	chr1	-	119911553	120069626	16804	protein_coding	notch_2
ENSG00000149932	986.986	361.422	0.366187	-1.44905	0.000718165	0.0182915	TMEM219	chr16	+	29940885	29973052	2428	protein_coding	transmembrane_protein_219
ENSG00000132405	48.002	148.945	3.1029	1.63094	0.000727855	0.0185151	TBC1D14	chr4	+	6909242	7033118	6241	protein_coding	TBC1_domain_family_member_14
ENSG00000153253	12.478	51.0395	4.09036	2.0209	0.000733197	0.0186276	SCN3A	chr2	-	165087522	165204067	9807	protein_coding	sodium_channel_voltage_gated_type_III_alpha_subunit
ENSG00000225234	1.91674	20.8345	10.8698	3.35711	0.000739506	0.018684	TRAPPC12-AS1	chr2	-	3481242	3482409	908	antisense	TRAPPC12_antisense_RNA_1
ENSG00000198546	129.611	40.624	0.31343	-1.67091	0.000739616	0.018684	ZNF511	chr10	+	133308475	133313162	2728	protein_coding	zinc_finger_protein_511
ENSG00000107317	129.611	40.624	0.31343	-1.67091	0.000739616	0.018684	PTGDS	chr9	+	136977505	136985435	2378	protein_coding	prostaglandin_D2_synthase
ENSG00000163393	41.2812	130.197	3.15391	1.65401	0.000739616	0.018684	SLC22A15	chr1	+	115976498	116070054	5292	protein_coding	solute_carrier_family_22_member_15
ENSG00000143387	457.967	163.527	0.357071	-1.48505	0.000740024	0.018684	CTSK	chr1	-	150796208	150808323	1887	protein_coding	cathepsin_K
ENSG00000134954	597.183	1609.2	2.69465	1.4299	0.000741337	0.0186939	ETS1	chr11	-	128458761	128587558	7149	protein_coding	v-ets_avian_erythroblastosis_virus_E26_oncogene_homolog_1
ENSG00000154518	2743.98	1024.89	0.373505	-1.4207	0.000742764	0.0187066	ATP5G3	chr2	-	175176258	175184607	6780	protein_coding	ATP_synthase_H+_transporting_mitochondrial_Fo_complex_subunit_C3_(subunit_9)
ENSG00000197019	890.975	327.051	0.36707	-1.44554	0.000744736	0.0187323	SERTAD1	chr19	-	40421592	40426025	2114	protein_coding	SERTA_domain_containing_1
ENSG00000137822	47.0418	145.821	3.09981	1.62945	0.000745634	0.0187323	TUBGCP4	chr15	+	43369221	43409771	11171	protein_coding	tubulin_gamma_complex_associated_protein_4
ENSG00000168894	986.026	362.463	0.3676	-1.44349	0.000750709	0.0188258	RNF181	chr2	+	85595725	85597613	1220	protein_coding	ring_finger_protein_181
ENSG00000211450	653.829	237.477	0.36321	-1.46067	0.000751214	0.0188258	C11orf31	chr11	+	57741250	57743554	2305	protein_coding	chromosome_11_open_reading_frame_31
ENSG00000165650	356.196	967.605	2.71649	1.44141	0.000754532	0.0188442	PDZD8	chr10	-	117277274	117375467	9881	protein_coding	PDZ_domain_containing_8
ENSG00000184110	16.3184	62.4966	3.82982	1.92878	0.000754736	0.0188442	EIF3C	chr16	+	28688558	28735730	6982	protein_coding	eukaryotic_translation_initiation_factor_3_subunit_C
ENSG00000167733	61.4434	15.6268	0.254327	-1.96708	0.000754736	0.0188442	HSD11B1L	chr19	+	5680604	5688523	2991	protein_coding	hydroxysteroid_(11-beta)_dehydrogenase_1-like
ENSG00000237181	48.002	10.419	0.217054	-2.19101	0.000759269	0.0189282	AC147651.4	chr7	+	603185	608482	731	antisense	NA
ENSG00000127220	126.731	39.5824	0.312335	-1.67587	0.000759964	0.0189282	ABHD8	chr19	-	17292131	17310236	2210	protein_coding	abhydrolase_domain_containing_8
ENSG00000170906	607.744	220.812	0.363331	-1.46015	0.000763686	0.0189975	NDUFA3	chr19	+	54102728	54109257	2475	protein_coding	NADH:ubiquinone_oxidoreductase_subunit_A3
ENSG00000042753	4768.84	1792.51	0.37588	-1.4116	0.000771179	0.0191604	AP2S1	chr19	-	46838136	46850992	1704	protein_coding	adaptor_related_protein_complex_2_sigma_1_subunit
ENSG00000117318	3936.43	1479.01	0.375723	-1.41219	0.00077578	0.0192511	ID3	chr1	-	23557918	23559794	1797	protein_coding	inhibitor_of_DNA_binding_3_dominant_negative_helix-loop-helix_protein
ENSG00000198840	12061.8	4548.46	0.377096	-1.40697	0.00077685	0.0192538	MT-ND3	chrMT	+	10059	10404	346	protein_coding	mitochondrially_encoded_NADH:ubiquinone_oxidoreductase_core_subunit_3
ENSG00000124172	1997.02	745.754	0.373434	-1.42093	0.000777786	0.0192538	ATP5E	chr20	-	59025467	59032382	5126	protein_coding	ATP_synthase_H+_transporting_mitochondrial_F1_complex_epsilon_subunit
ENSG00000173706	2104.55	5590.01	2.65616	1.40928	0.00077918	0.0192647	HEG1	chr3	-	124965710	125055958	9925	protein_coding	heart_development_protein_with_EGF-like_domains_1
ENSG00000168061	447.406	160.402	0.358516	-1.47921	0.000780162	0.0192655	SAC3D1	chr11	+	65040901	65044828	1772	protein_coding	SAC3_domain_containing_1
ENSG00000130313	942.821	347.882	0.36898	-1.43808	0.000781298	0.0192701	PGLS	chr19	+	17511629	17521288	2847	protein_coding	6-phosphogluconolactonase
ENSG00000205544	147.853	47.9148	0.324071	-1.62322	0.000784792	0.0193328	TMEM256	chr17	-	7402975	7404137	707	protein_coding	transmembrane_protein_256
ENSG00000197956	11302.4	4269.32	0.377737	-1.40452	0.00079396	0.0195349	S100A6	chr1	-	153534599	153536244	971	protein_coding	S100_calcium_binding_protein_A6
ENSG00000197756	14024.3	5303.58	0.378172	-1.40287	0.000801589	0.0196639	RPL37A	chr2	+	216498189	216579180	6841	protein_coding	ribosomal_protein_L37a
ENSG00000177853	56.6429	168.735	2.97892	1.57257	0.000801656	0.0196639	ZNF518A	chr10	+	96129715	96205288	10891	protein_coding	zinc_finger_protein_518A
ENSG00000142794	22.0791	78.1198	3.53818	1.81689	0.000803446	0.0196639	NBPF3	chr1	+	21440128	21485005	6812	protein_coding	neuroblastoma_breakpoint_family_member_3
ENSG00000196547	155.534	431.206	2.77242	1.47036	0.000803906	0.0196639	MAN2A2	chr15	+	90902218	90922584	10002	protein_coding	mannosidase_alpha_class_2A_member_2
ENSG00000197982	1502.56	560.358	0.372935	-1.42281	0.000804528	0.0196639	C1orf122	chr1	+	37806979	37809454	2231	protein_coding	chromosome_1_open_reading_frame_122
ENSG00000170776	258.265	703.051	2.7222	1.44431	0.000805025	0.0196639	AKAP13	chr15	+	85380571	85749358	20280	protein_coding	A-kinase_anchoring_protein_13
ENSG00000233276	1594.73	595.771	0.373587	-1.42031	0.000806907	0.0196862	GPX1	chr3	-	49357176	49358600	1425	protein_coding	glutathione_peroxidase_1
ENSG00000241553	3056.97	1150.92	0.376489	-1.40923	0.000809295	0.0197207	ARPC4	chr3	+	9792495	9807726	3608	protein_coding	actin_related_protein_2/3_complex_subunit_4
ENSG00000184985	97.9275	280.181	2.86111	1.51531	0.000813287	0.0197942	SORCS2	chr4	+	7192538	7742836	6317	protein_coding	sortilin-related_VPS10_domain_containing_receptor_2
ENSG00000088387	109.449	309.344	2.82638	1.49783	0.000815609	0.0198269	DOCK9	chr13	-	98793487	99086625	13945	protein_coding	dedicator_of_cytokinesis_9
ENSG00000140945	1394.07	3694.39	2.65007	1.40595	0.000818593	0.0198756	CDH13	chr16	+	82626803	83800640	11217	protein_coding	cadherin_13
ENSG00000205220	94.0871	28.1254	0.298929	-1.73787	0.000822682	0.019951	PSMB10	chr16	-	67934502	67937087	1853	protein_coding	proteasome_subunit_beta_10
ENSG00000184207	770.002	283.305	0.367928	-1.44213	0.000825702	0.0200003	PGP	chr16	-	2211997	2214807	2727	protein_coding	phosphoglycolate_phosphatase
ENSG00000227473	2.87687	23.9592	8.32821	3.00233	0.000829981	0.0200788	TSSK5P	chr8	-	144141214	144143664	907	unitary_pseudogene	testis-specific_serine_kinase_5_pseudogene
ENSG00000104870	679.752	249.976	0.367746	-1.44279	0.000831613	0.0200788	FCGRT	chr19	+	49506816	49526333	4173	protein_coding	Fc_fragment_of_IgG_receptor_transporter_alpha
ENSG00000103404	76.8051	223.937	2.91565	1.54219	0.000831913	0.0200788	USP31	chr16	-	23061406	23149270	12017	protein_coding	ubiquitin_specific_peptidase_31
ENSG00000100731	353.316	950.94	2.69147	1.42806	0.000833884	0.0201024	PCNX	chr14	+	70907405	71115382	16715	protein_coding	pecanex_homolog_(Drosophila)
ENSG00000090971	548.217	199.981	0.364785	-1.45434	0.000837151	0.0201572	NAT14	chr19	+	55485004	55487568	2163	protein_coding	N-acetyltransferase_14_(GCN5-related_putative)
ENSG00000125966	7.67745	39.5824	5.15568	2.34667	0.00083827	0.0201602	MMP24	chr20	+	35226654	35277000	4414	protein_coding	matrix_metallopeptidase_24
ENSG00000171940	224.662	611.394	2.7214	1.44381	0.000840057	0.0201793	ZNF217	chr20	-	53567065	53609907	6181	protein_coding	zinc_finger_protein_217
ENSG00000180875	403.241	144.779	0.359038	-1.47704	0.000841225	0.0201834	GREM2	chr1	-	240489573	240612149	4170	protein_coding	gremlin_2_DAN_family_BMP_antagonist
ENSG00000185909	328.353	116.657	0.35528	-1.49203	0.000848762	0.0203402	KLHDC8B	chr3	+	49171611	49176486	2158	protein_coding	kelch_domain_containing_8B
ENSG00000230202	241.943	83.3276	0.344409	-1.53647	0.000851437	0.0203471	RP11-632C17__A.1	chr6	+	117998975	117999448	474	processed_pseudogene	NA
ENSG00000184408	17.2785	64.5797	3.73757	1.89414	0.000851639	0.0203471	KCND2	chr7	+	120273668	120750331	5555	protein_coding	potassium_channel_voltage_gated_Shal_related_subfamily_D_member_2
ENSG00000137076	5554.21	14604.6	2.62947	1.39475	0.000856418	0.0203471	TLN1	chr9	-	35696948	35732395	10076	protein_coding	talin_1
ENSG00000227053	12.478	1.38778e-17	1.11218e-18	-6.65727	0.00085757	0.0203471	RP11-395B7.4	chr7	-	101014320	101017608	407	antisense	NA
ENSG00000267530	12.478	1.38778e-17	1.11218e-18	-6.65727	0.00085757	0.0203471	AC006273.5	chr19	+	782755	785080	870	lincRNA	NA
ENSG00000182912	12.478	1.38778e-17	1.11218e-18	-6.65727	0.00085757	0.0203471	TSPEAR-AS2	chr21	+	44517216	44525952	3026	antisense	TSPEAR_antisense_RNA_2
ENSG00000245711	1.38778e-17	13.5437	9.75923e+17	6.77362	0.00085757	0.0203471	NADK2-AS1	chr5	+	36221055	36221902	720	antisense	NADK2_antisense_RNA_1
ENSG00000255443	1.38778e-17	13.5437	9.75923e+17	6.77362	0.00085757	0.0203471	RP1-68D18.4	chr11	-	35210343	35214985	587	antisense	NA
ENSG00000182473	288.029	778.042	2.70127	1.43322	0.000858083	0.0203471	EXOC7	chr17	-	76081017	76121576	10086	protein_coding	exocyst_complex_component_7
ENSG00000143793	469.489	170.818	0.363838	-1.458	0.000871996	0.0205953	C1orf35	chr1	-	228100726	228105411	4308	protein_coding	chromosome_1_open_reading_frame_35
ENSG00000280543	26.8796	4.16972	0.155126	-2.65396	0.000872039	0.0205953	ASAP1-IT2	chr8	-	130082738	130084768	2031	sense_intronic	ASAP1_intronic_transcript_2
ENSG00000273151	3.83699	27.0838	7.05861	2.77837	0.000872039	0.0205953	RP11-449P15.2	chr7	-	879790	886547	6758	antisense	NA
ENSG00000132561	88.3264	252.059	2.85372	1.51145	0.000872613	0.0205953	MATN2	chr8	+	97868840	98036716	6933	protein_coding	matrilin_2
ENSG00000126432	5620.46	2136.23	0.38008	-1.39557	0.000873785	0.020599	PRDX5	chr11	+	64318088	64321811	893	protein_coding	peroxiredoxin_5
ENSG00000173698	5.75722	33.3331	5.78979	2.50696	0.000877744	0.0206683	ADGRG2	chrX	-	18989309	19122637	10155	protein_coding	adhesion_G_protein-coupled_receptor_G2
ENSG00000116991	124.81	348.923	2.79562	1.48219	0.000879059	0.0206752	SIPA1L2	chr1	-	232397965	232561558	7641	protein_coding	signal-induced_proliferation-associated_1_like_2
ENSG00000141741	534.776	195.815	0.366163	-1.44889	0.000883526	0.0207395	MIEN1	chr17	-	39728496	39730787	2292	protein_coding	migration_and_invasion_enhancer_1
ENSG00000066468	17.2785	1.04513	0.0604871	-3.89946	0.000884859	0.0207395	FGFR2	chr10	-	121478334	121598458	7486	protein_coding	fibroblast_growth_factor_receptor_2
ENSG00000183091	0.95662	16.6683	17.4242	3.95181	0.000884859	0.0207395	NEB	chr2	-	151485336	151734487	30567	protein_coding	nebulin
ENSG00000254531	87.3663	26.0423	0.298081	-1.74163	0.000886345	0.0207503	FLJ20021	chr4	+	101347780	101348883	790	lincRNA	uncharacterized_LOC90024
ENSG00000139613	227.542	616.602	2.70984	1.43768	0.000887587	0.0207554	SMARCC2	chr12	-	56162983	56189567	8555	protein_coding	SWI/SNF_related_matrix_associated_actin_dependent_regulator_of_chromatin_subfamily_c_member_2
ENSG00000164989	12.478	49.9979	4.00689	1.99123	0.000890608	0.0208021	CCDC171	chr9	+	15552897	16061663	15144	protein_coding	coiled-coil_domain_containing_171
ENSG00000239264	192.018	523.904	2.72841	1.44743	0.000893745	0.0208358	TXNDC5	chr6	-	7881517	7910814	4387	protein_coding	thioredoxin_domain_containing_5_(endoplasmic_reticulum)
ENSG00000147684	1036.91	387.461	0.373668	-1.4199	0.00089411	0.0208358	NDUFB9	chr8	+	124539103	124568510	2629	protein_coding	NADH:ubiquinone_oxidoreductase_subunit_B9
ENSG00000130255	5465.88	2082.06	0.38092	-1.39239	0.000898112	0.0209051	RPL36	chr19	+	5674947	5691876	2272	protein_coding	ribosomal_protein_L36
ENSG00000173581	313.951	111.449	0.35499	-1.49317	0.000907712	0.0211043	CCDC106	chr19	+	55641062	55653161	2709	protein_coding	coiled-coil_domain_containing_106
ENSG00000115286	483.89	177.067	0.365924	-1.44978	0.000909369	0.0211186	NDUFS7	chr19	+	1383527	1395589	7533	protein_coding	NADH:ubiquinone_oxidoreductase_core_subunit_S7
ENSG00000135424	719.116	266.641	0.370789	-1.43093	0.00091359	0.0211924	ITGA7	chr12	-	55684568	55716043	6373	protein_coding	integrin_subunit_alpha_7
ENSG00000100629	34.5605	109.366	3.16449	1.65823	0.000914925	0.0211973	CEP128	chr14	-	80476983	80959517	9400	protein_coding	centrosomal_protein_128kDa
ENSG00000115756	1880.84	711.383	0.378225	-1.40253	0.000915892	0.0211973	HPCAL1	chr2	+	10302889	10427617	6237	protein_coding	hippocalcin-like_1
ENSG00000214655	326.433	871.782	2.67063	1.41682	0.000927762	0.0214475	ZSWIM8	chr10	+	73785582	73801797	7953	protein_coding	zinc_finger_SWIM-type_containing_8
ENSG00000116984	294.749	791.583	2.68561	1.42485	0.000929371	0.0214602	MTR	chr1	+	236795281	236903981	11374	protein_coding	5-methyltetrahydrofolate-homocysteine_methyltransferase
ENSG00000162804	199.699	543.693	2.72257	1.44436	0.000931866	0.0214933	SNED1	chr2	+	240998838	241095568	13592	protein_coding	sushi_nidogen_and_EGF-like_domains_1
ENSG00000081277	247.704	668.68	2.69951	1.43221	0.000935536	0.0215535	PKP1	chr1	+	201283452	201332993	6211	protein_coding	plakophilin_1
ENSG00000090975	68.1642	197.898	2.90326	1.53585	0.000942764	0.0216953	PITPNM2	chr12	-	122983480	123150015	9161	protein_coding	phosphatidylinositol_transfer_protein_membrane_associated_2
ENSG00000170365	33.6004	106.242	3.16192	1.65695	0.000947829	0.0217872	SMAD1	chr4	+	145481194	145558079	6058	protein_coding	SMAD_family_member_1
ENSG00000130312	416.683	152.07	0.364954	-1.45351	0.000951049	0.0218364	MRPL34	chr19	+	17292609	17306843	1686	protein_coding	mitochondrial_ribosomal_protein_L34
ENSG00000120318	29.7599	97.9093	3.28997	1.71366	0.000954072	0.0218563	ARAP3	chr5	-	141653401	141682221	6186	protein_coding	ArfGAP_with_RhoGAP_domain_ankyrin_repeat_and_PH_domain_3
ENSG00000164056	97.9275	30.2085	0.308478	-1.69286	0.000954072	0.0218563	SPRY1	chr4	+	123396795	123403760	3963	protein_coding	sprouty_RTK_signaling_antagonist_1
ENSG00000156011	199.699	541.61	2.71214	1.43883	0.000972748	0.022259	PSD3	chr8	-	18527301	19084730	15213	protein_coding	pleckstrin_and_Sec7_domain_containing_3
ENSG00000160200	10.5578	43.7486	4.14374	2.03751	0.000974164	0.0222663	CBS	chr21	-	43053191	43076943	6786	protein_coding	cystathionine-beta-synthase
ENSG00000256073	54.7227	13.5437	0.247496	-2.00502	0.000977512	0.0222934	URB1-AS1	chr21	+	32393130	32393960	831	lincRNA	URB1_antisense_RNA_1_(head_to_head)
ENSG00000185658	171.856	468.702	2.7273	1.44677	0.00097755	0.0222934	BRWD1	chr21	-	39184176	39321559	19794	protein_coding	bromodomain_and_WD_repeat_domain_containing_1
ENSG00000177971	360.997	131.239	0.363546	-1.45897	0.000990156	0.0225221	IMP3	chr15	-	75639085	75648706	2565	protein_coding	IMP3_U3_small_nucleolar_ribonucleoprotein
ENSG00000125611	335.074	120.823	0.360588	-1.47068	0.000990741	0.0225221	CHCHD5	chr2	+	112584240	112589275	3759	protein_coding	coiled-coil-helix-coiled-coil-helix_domain_containing_5
ENSG00000140688	219.861	592.646	2.69555	1.43003	0.000991886	0.0225221	C16orf58	chr16	-	31489471	31509309	3630	protein_coding	chromosome_16_open_reading_frame_58
ENSG00000157510	28.7998	94.7847	3.29115	1.71403	0.000992022	0.0225221	AFAP1L1	chr5	+	149271871	149341802	4721	protein_coding	actin_filament_associated_protein_1_like_1
ENSG00000092098	63.3637	184.358	2.90952	1.53882	0.000996128	0.0225426	RNF31	chr14	+	24146683	24160661	4982	protein_coding	ring_finger_protein_31
ENSG00000102030	1068.59	404.125	0.378184	-1.40258	0.00099624	0.0225426	NAA10	chrX	-	153929242	153935223	4742	protein_coding	N(alpha)-acetyltransferase_10_NatA_catalytic_subunit
ENSG00000090266	1291.34	489.533	0.379089	-1.39918	0.000996349	0.0225426	NDUFB2	chr7	+	140690777	140722790	4447	protein_coding	NADH:ubiquinone_oxidoreductase_subunit_B2
ENSG00000129235	864.092	324.968	0.37608	-1.41056	0.000997934	0.0225426	TXNDC17	chr17	+	6640758	6644541	3784	protein_coding	thioredoxin_domain_containing_17
ENSG00000158352	37.4408	116.657	3.11578	1.63616	0.000998482	0.0225426	SHROOM4	chrX	-	50591647	50814302	10333	protein_coding	shroom_family_member_4
ENSG00000107738	658.63	245.81	0.373214	-1.42149	0.00100018	0.0225559	C10orf54	chr10	-	71747559	71773498	5128	protein_coding	chromosome_10_open_reading_frame_54
ENSG00000137337	171.856	467.66	2.72124	1.44356	0.00100204	0.0225726	MDC1	chr6	-	30699807	30717889	8064	protein_coding	mediator_of_DNA_damage_checkpoint_1
ENSG00000148834	2112.23	807.206	0.382158	-1.38763	0.00100734	0.0226667	GSTO1	chr10	+	104235356	104267459	1691	protein_coding	glutathione_S-transferase_omega_1
ENSG00000147804	215.06	74.9952	0.348717	-1.5184	0.00100969	0.0226781	SLC39A4	chr8	-	144409742	144416895	5033	protein_coding	solute_carrier_family_39_(zinc_transporter)_member_4
ENSG00000119699	34.5605	108.325	3.13436	1.64444	0.00101008	0.0226781	TGFB3	chr14	-	75958099	75982991	4914	protein_coding	transforming_growth_factor_beta_3
ENSG00000101493	117.13	323.926	2.76553	1.46652	0.00101213	0.0226989	ZNF516	chr18	-	76358190	76495190	8217	protein_coding	zinc_finger_protein_516
ENSG00000180357	249.624	666.596	2.6704	1.41658	0.00101389	0.0227134	ZNF609	chr15	+	64460742	64686068	12112	protein_coding	zinc_finger_protein_609
ENSG00000128731	530.935	1396.72	2.63069	1.39522	0.00101594	0.0227341	HERC2	chr15	-	28111040	28322152	20027	protein_coding	HECT_and_RLD_domain_containing_E3_ubiquitin_protein_ligase_2
ENSG00000253305	8.63756	41.6655	4.82376	2.25309	0.00101927	0.0227835	PCDHGB6	chr5	+	141408021	141512979	6782	protein_coding	protocadherin_gamma_subfamily_B_6
ENSG00000174373	30.72	99.9924	3.25496	1.69838	0.00102182	0.0228153	RALGAPA1	chr14	-	35538352	35809304	13265	protein_coding	Ral_GTPase_activating_protein_alpha_subunit_1_(catalytic)
ENSG00000168701	932.26	352.048	0.377629	-1.40466	0.00102343	0.0228262	TMEM208	chr16	+	67227103	67229278	1787	protein_coding	transmembrane_protein_208
ENSG00000151012	1513.12	3932.9	2.59919	1.37799	0.00102586	0.0228553	SLC7A11	chr4	-	138164097	138242349	9645	protein_coding	solute_carrier_family_7_(anionic_amino_acid_transporter_light_chain_xc-_system)_member_11
ENSG00000108107	11205.4	4325.57	0.386025	-1.37321	0.00102819	0.0228821	RPL28	chr19	+	55385345	55403250	6933	protein_coding	ribosomal_protein_L28
ENSG00000183617	563.579	209.355	0.371475	-1.42816	0.00103446	0.0229963	MRPL54	chr19	+	3762664	3768575	1003	protein_coding	mitochondrial_ribosomal_protein_L54
ENSG00000107249	86.4062	243.727	2.82071	1.49464	0.0010377	0.0230431	GLIS3	chr9	-	3824127	4348392	11558	protein_coding	GLIS_family_zinc_finger_3
ENSG00000169018	478.13	1256.11	2.62714	1.39325	0.00104274	0.0230973	FEM1B	chr15	+	68277803	68295865	7569	protein_coding	fem-1_homolog_b_(C._elegans)
ENSG00000141753	46936.7	18165.7	0.387025	-1.36949	0.00104323	0.0230973	IGFBP4	chr17	+	40443461	40457731	2200	protein_coding	insulin_like_growth_factor_binding_protein_4
ENSG00000072501	811.286	2116.44	2.60874	1.38321	0.00104356	0.0230973	SMC1A	chrX	-	53374149	53422728	10484	protein_coding	structural_maintenance_of_chromosomes_1A
ENSG00000131116	553.018	206.231	0.372919	-1.42255	0.00104874	0.0231865	ZNF428	chr19	-	43607219	43619874	1803	protein_coding	zinc_finger_protein_428
ENSG00000197903	68.1642	18.7514	0.275092	-1.85542	0.00105529	0.023306	HIST1H2BK	chr6	-	27146418	27146798	381	protein_coding	histone_cluster_1_H2bk
ENSG00000170832	162.255	439.538	2.70894	1.43699	0.00105757	0.023331	USP32	chr17	-	60179094	60422470	7755	protein_coding	ubiquitin_specific_peptidase_32
ENSG00000205426	37.4408	8.3359	0.222642	-2.15127	0.0010655	0.0234804	KRT81	chr12	-	52285913	52291534	1929	protein_coding	keratin_81_type_II
ENSG00000112297	70.0844	201.023	2.8683	1.51843	0.00106698	0.0234875	AIM1	chr6	+	106360808	106571978	10374	protein_coding	absent_in_melanoma_1
ENSG00000137818	11216.9	4344.31	0.3873	-1.36845	0.00106892	0.0235047	RPLP1	chr15	+	69452784	69456194	3271	protein_coding	ribosomal_protein_large_P1
ENSG00000175216	755.6	1967.49	2.60388	1.38051	0.00107107	0.0235264	CKAP5	chr11	-	46743048	46846308	8538	protein_coding	cytoskeleton_associated_protein_5
ENSG00000181222	883.294	2296.62	2.60007	1.37842	0.00107582	0.0236051	POLR2A	chr17	+	7484366	7514618	8357	protein_coding	polymerase_(RNA)_II_(DNA_directed)_polypeptide_A_220kDa
ENSG00000198157	88.3264	27.0838	0.306633	-1.70105	0.00107827	0.0236333	HMGN5	chrX	-	81113701	81201942	2416	protein_coding	high_mobility_group_nucleosome_binding_domain_5
ENSG00000124788	291.869	772.835	2.64788	1.40443	0.0010826	0.0237027	ATXN1	chr6	-	16299112	16761491	16487	protein_coding	ataxin_1
ENSG00000105677	1183.81	452.037	0.38185	-1.38869	0.00109362	0.0239181	TMEM147	chr19	+	35545595	35547526	1932	protein_coding	transmembrane_protein_147
ENSG00000276180	56.6429	14.5852	0.257494	-1.94869	0.00110661	0.0241525	HIST1H4I	chr6	+	27138588	27139881	1294	protein_coding	histone_cluster_1_H4i
ENSG00000109390	553.018	207.272	0.374802	-1.41529	0.00110672	0.0241525	NDUFC1	chr4	-	139266880	139302551	1941	protein_coding	NADH:ubiquinone_oxidoreductase_subunit_C1
ENSG00000198646	188.177	504.114	2.67893	1.42102	0.00111026	0.0242036	NCOA6	chr20	-	34689097	34825649	11131	protein_coding	nuclear_receptor_coactivator_6
ENSG00000112837	115.209	316.635	2.74834	1.45751	0.00111948	0.0243784	TBX18	chr6	-	84687351	84764519	8469	protein_coding	T-box_18
ENSG00000103647	102.728	285.389	2.7781	1.47291	0.00112519	0.0244764	CORO2B	chr15	+	68578969	68727806	3998	protein_coding	coronin_actin_binding_protein_2B
ENSG00000119655	1173.25	448.912	0.382624	-1.38577	0.00112981	0.0245261	NPC2	chr14	-	74476192	74494177	2749	protein_coding	Niemann-Pick_disease_type_C2
ENSG00000233927	705.675	266.641	0.377852	-1.40371	0.00112989	0.0245261	RPS28	chr19	+	8321158	8323340	2119	protein_coding	ribosomal_protein_S28
ENSG00000026036	11.5179	45.8317	3.97918	1.98031	0.00114297	0.0247835	RTEL1-TNFRSF6B	chr20	+	63659300	63698684	8738	protein_coding	RTEL1-TNFRSF6B_readthrough_(NMD_candidate)
ENSG00000227220	23.0392	78.1198	3.39074	1.75583	0.00114544	0.0248039	RP11-69I8.3	chr6	+	131950946	132077393	495	antisense	NA
ENSG00000215421	73.9248	210.397	2.84609	1.50731	0.00114636	0.0248039	ZNF407	chr18	+	74597870	75065671	12190	protein_coding	zinc_finger_protein_407
ENSG00000277972	815.127	309.344	0.379504	-1.39747	0.00115167	0.024866	CISD3	chr17	+	38730235	38735044	2663	protein_coding	CDGSH_iron_sulfur_domain_3
ENSG00000213713	5.75722	32.2916	5.60888	2.46133	0.00115274	0.024866	PIGCP1	chr11	-	33075566	33076460	895	processed_pseudogene	phosphatidylinositol_glycan_anchor_biosynthesis_class_C_pseudogene_1
ENSG00000167157	1088.76	416.624	0.38266	-1.38561	0.00115291	0.024866	PRRX2	chr9	+	129665641	129722674	1311	protein_coding	paired_related_homeobox_2
ENSG00000112695	2273.53	880.114	0.387114	-1.36905	0.00115757	0.0249215	COX7A2	chr6	-	75237675	75250323	1922	protein_coding	cytochrome_c_oxidase_subunit_VIIa_polypeptide_2_(liver)
ENSG00000079482	27.8397	91.66	3.29242	1.71443	0.00115847	0.0249215	OPHN1	chrX	-	68042344	68433913	8224	protein_coding	oligophrenin_1
ENSG00000148396	794.965	2056.03	2.58631	1.37075	0.00116014	0.0249215	SEC16A	chr9	-	136440096	136483759	9975	protein_coding	SEC16_homolog_A_endoplasmic_reticulum_export_factor
ENSG00000172292	115.209	315.594	2.7393	1.45276	0.0011604	0.0249215	CERS6	chr2	+	168455862	168775137	7241	protein_coding	ceramide_synthase_6
ENSG00000214193	14.3982	54.1642	3.76187	1.90188	0.00116955	0.0250723	SH3D21	chr1	+	36306387	36324886	4474	protein_coding	SH3_domain_containing_21
ENSG00000061918	17.2785	62.4966	3.61701	1.84693	0.00117135	0.0250723	GUCY1B3	chr4	+	155758992	155807591	3724	protein_coding	guanylate_cyclase_1_soluble_beta_3
ENSG00000272669	23.0392	3.12819	0.135777	-2.83379	0.0011736	0.0250723	RP3-508I15.21	chr22	+	38742625	38743115	491	antisense	NA
ENSG00000253658	2.87687	22.9176	7.96617	2.93854	0.0011736	0.0250723	LINC01592	chr8	-	68911803	69104190	2840	lincRNA	long_intergenic_non-protein_coding_RNA_1592
ENSG00000258366	2.87687	22.9176	7.96617	2.93854	0.0011736	0.0250723	RTEL1	chr20	+	63657810	63696253	5995	protein_coding	regulator_of_telomere_elongation_helicase_1
ENSG00000169184	1280.78	3290.26	2.56896	1.36109	0.00118951	0.0253854	MN1	chr22	-	27748277	27801498	7693	protein_coding	meningioma_(disrupted_in_balanced_translocation)_1
ENSG00000187556	25.9195	4.16972	0.160872	-2.60174	0.00119746	0.0255013	NANOS3	chr19	+	13862063	13880757	988	protein_coding	nanos_homolog_3_(Drosophila)
ENSG00000232480	3.83699	26.0423	6.78716	2.72206	0.00119746	0.0255013	TGFB2-AS1	chr1	-	218344196	218345678	557	antisense	TGFB2_antisense_RNA_1_(head_to_head)
ENSG00000091592	4476.97	1746.69	0.390149	-1.35784	0.00120144	0.0255593	NLRP1	chr17	-	5499427	5619424	12808	protein_coding	NLR_family_pyrin_domain_containing_1
ENSG00000167291	312.031	817.621	2.62032	1.38936	0.00120361	0.0255785	TBC1D16	chr17	-	79932343	80035848	11555	protein_coding	TBC1_domain_family_member_16
ENSG00000063854	655.749	248.934	0.379618	-1.39696	0.00120777	0.0256159	HAGH	chr16	-	1795620	1827194	5975	protein_coding	hydroxyacylglutathione_hydrolase
ENSG00000168653	1627.38	630.142	0.387213	-1.36863	0.00120789	0.0256159	NDUFS5	chr1	+	39026318	39034636	548	protein_coding	NADH:ubiquinone_oxidoreductase_subunit_S5
ENSG00000084207	7744.21	3028.84	0.391109	-1.35432	0.00120999	0.0256336	GSTP1	chr11	+	67583595	67586660	1915	protein_coding	glutathione_S-transferase_pi_1
ENSG00000181827	100.808	278.098	2.75869	1.46278	0.00121267	0.0256635	RFX7	chr15	-	56087280	56243266	10588	protein_coding	regulatory_factor_X7
ENSG00000143198	940.901	360.38	0.383016	-1.38423	0.0012193	0.0257769	MGST3	chr1	+	165630861	165661796	8401	protein_coding	microsomal_glutathione_S-transferase_3
ENSG00000137812	212.18	561.4	2.64586	1.40318	0.00122198	0.0258068	CASC5	chr15	+	40594020	40664342	10250	protein_coding	cancer_susceptibility_candidate_5
ENSG00000082641	1873.16	4790.1	2.55722	1.35452	0.00122835	0.0259141	NFE2L1	chr17	+	48048329	48061487	5825	protein_coding	nuclear_factor_erythroid_2_like_1
ENSG00000104447	167.055	445.788	2.66851	1.41532	0.00122962	0.0259141	TRPS1	chr8	-	115408496	115809673	11072	protein_coding	trichorhinophalangeal_syndrome_I
ENSG00000167985	142.092	47.9148	0.337209	-1.56593	0.00123612	0.026024	SDHAF2	chr11	+	61430042	61447529	2492	protein_coding	succinate_dehydrogenase_complex_assembly_factor_2
ENSG00000131374	228.502	600.979	2.63008	1.39459	0.00124063	0.0260918	TBC1D5	chr3	-	17157162	18444817	11269	protein_coding	TBC1_domain_family_member_5
ENSG00000167617	559.739	211.438	0.377745	-1.40402	0.0012472	0.0261835	CDC42EP5	chr19	-	54465026	54473264	903	protein_coding	CDC42_effector_protein_(Rho_GTPase_binding)_5
ENSG00000113712	698.954	1798.76	2.57351	1.36357	0.00124757	0.0261835	CSNK1A1	chr5	-	149492197	149551552	7745	protein_coding	casein_kinase_1_alpha_1
ENSG00000140396	117.13	318.718	2.72107	1.44315	0.00125116	0.0262316	NCOA2	chr8	-	70109762	70403805	10026	protein_coding	nuclear_receptor_coactivator_2
ENSG00000167543	1657.14	643.682	0.38843	-1.36411	0.00126591	0.0265135	TP53I13	chr17	+	29566052	29573157	4570	protein_coding	tumor_protein_p53_inducible_protein_13
ENSG00000164663	21.119	71.8705	3.40313	1.76056	0.00126922	0.0265279	USP49	chr6	-	41789896	41895361	10921	protein_coding	ubiquitin_specific_peptidase_49
ENSG00000079841	21.119	71.8705	3.40313	1.76056	0.00126922	0.0265279	RIMS1	chr6	+	71886703	72403143	12788	protein_coding	regulating_synaptic_membrane_exocytosis_1
ENSG00000204217	588.542	1514.42	2.57317	1.36335	0.0012729	0.0265775	BMPR2	chr2	+	202376936	202567751	11893	protein_coding	bone_morphogenetic_protein_receptor_type_II
ENSG00000117691	822.808	315.594	0.383557	-1.38216	0.00127645	0.0266242	NENF	chr1	+	212432887	212446379	1297	protein_coding	neudesin_neurotrophic_factor
ENSG00000115541	329.313	121.865	0.370058	-1.4333	0.00128302	0.0267338	HSPE1	chr2	+	197499994	197503457	1977	protein_coding	heat_shock_protein_family_E_(Hsp10)_member_1
ENSG00000139926	2497.23	6353.47	2.5442	1.34717	0.00128872	0.0268249	FRMD6	chr14	+	51489100	51730727	9416	protein_coding	FERM_domain_containing_6
ENSG00000221955	42.2413	126.031	2.9836	1.57407	0.0012985	0.0270007	SLC12A8	chr3	-	125082636	125212864	5586	protein_coding	solute_carrier_family_12_member_8
ENSG00000250303	130.571	43.7486	0.335056	-1.57494	0.00131139	0.0272409	RP11-356J5.12	chr11	+	112270749	112362534	5018	lincRNA	NA
ENSG00000128228	1058.99	409.333	0.38653	-1.37109	0.00131432	0.0272739	SDF2L1	chr22	+	21642261	21644298	1099	protein_coding	stromal_cell-derived_factor_2-like_1
ENSG00000181284	48.002	11.4606	0.238752	-2.05506	0.00131742	0.0273101	TMEM102	chr17	+	7435443	7437679	2129	protein_coding	transmembrane_protein_102
ENSG00000099849	187.217	65.6212	0.350508	-1.5108	0.00131984	0.0273325	RASSF7	chr11	+	560404	564021	2492	protein_coding	Ras_association_(RalGDS/AF-6)_domain_family_(N-terminal)_member_7
ENSG00000099330	95.0472	30.2085	0.317826	-1.64985	0.00132253	0.0273602	OCEL1	chr19	+	17226204	17229219	1867	protein_coding	occludin/ELL_domain_containing_1
ENSG00000134809	696.074	266.641	0.383064	-1.38395	0.00133129	0.0275134	TIMM10	chr11	-	57528463	57530803	777	protein_coding	translocase_of_inner_mitochondrial_membrane_10_homolog_(yeast)
ENSG00000174917	890.015	343.715	0.386191	-1.37231	0.0013457	0.0277828	C19orf70	chr19	-	5678421	5680896	1854	protein_coding	chromosome_19_open_reading_frame_70
ENSG00000135940	1212.61	471.826	0.3891	-1.36157	0.00135261	0.0278971	COX5B	chr2	+	97646040	97648383	1441	protein_coding	cytochrome_c_oxidase_subunit_Vb
ENSG00000013588	512.693	194.774	0.379903	-1.39576	0.00135436	0.0279048	GPRC5A	chr12	+	12890782	12917937	8440	protein_coding	G_protein-coupled_receptor_class_C_group_5_member_A
ENSG00000070371	167.055	442.663	2.6498	1.40517	0.00136198	0.0280098	CLTCL1	chr22	-	19179473	19291716	10049	protein_coding	clathrin_heavy_chain-like_1
ENSG00000114023	264.986	96.8678	0.365558	-1.45072	0.00136222	0.0280098	FAM162A	chr3	+	122384176	122412334	3793	protein_coding	family_with_sequence_similarity_162_member_A
ENSG00000196526	1194.37	3033	2.53942	1.3444	0.00136753	0.0280904	AFAP1	chr4	-	7758714	7939926	10036	protein_coding	actin_filament_associated_protein_1
ENSG00000107186	238.103	620.768	2.60714	1.38197	0.0013712	0.0281234	MPDZ	chr9	-	13105704	13279590	11273	protein_coding	multiple_PDZ_domain_protein
ENSG00000105193	10953.8	4333.9	0.395651	-1.33768	0.00137191	0.0281234	RPS16	chr19	-	39433207	39435948	2603	protein_coding	ribosomal_protein_S16
ENSG00000174080	327.393	121.865	0.372229	-1.42487	0.00137364	0.0281305	CTSF	chr11	-	66563463	66568841	2896	protein_coding	cathepsin_F
ENSG00000118939	109.449	35.4162	0.323587	-1.62452	0.00137634	0.0281572	UCHL3	chr13	+	75549480	75606020	1905	protein_coding	ubiquitin_C-terminal_hydrolase_L3
ENSG00000147123	1288.46	503.073	0.390445	-1.3566	0.00138086	0.0282214	NDUFB11	chrX	-	47142216	47145504	1418	protein_coding	NADH:ubiquinone_oxidoreductase_subunit_B11
ENSG00000130770	1198.21	466.619	0.38943	-1.36034	0.00138366	0.0282501	ATPIF1	chr1	+	28236109	28246906	2225	protein_coding	ATPase_inhibitory_factor_1
ENSG00000143970	209.3	546.818	2.61261	1.38493	0.00139382	0.0284288	ASXL2	chr2	-	25733753	25878516	13023	protein_coding	additional_sex_combs_like_2_transcriptional_regulator
ENSG00000171992	435.885	1119.67	2.56873	1.36079	0.00139552	0.0284324	SYNPO	chr5	+	150601080	150659220	10258	protein_coding	synaptopodin
ENSG00000155368	1259.66	491.616	0.390278	-1.35722	0.0013968	0.0284324	DBI	chr2	+	119366921	119372560	2509	protein_coding	diazepam_binding_inhibitor_(GABA_receptor_modulator_acyl-CoA_binding_protein)
ENSG00000149541	839.129	324.968	0.387267	-1.36828	0.00140124	0.0284942	B3GAT3	chr11	-	62615296	62622175	2428	protein_coding	beta-13-glucuronyltransferase_3
ENSG00000074755	308.191	795.749	2.582	1.36811	0.00140475	0.0285221	ZZEF1	chr17	-	4004445	4143020	15878	protein_coding	zinc_finger_ZZ-type_with_EF-hand_domain_1
ENSG00000134247	808.406	2054.98	2.54202	1.34583	0.00140542	0.0285221	PTGFRN	chr1	+	116910057	116990358	6352	protein_coding	prostaglandin_F2_receptor_inhibitor
ENSG00000221869	613.505	235.394	0.383688	-1.38155	0.00142157	0.0288209	CEBPD	chr8	-	47736909	47739086	2178	protein_coding	CCAAT/enhancer_binding_protein_(C/EBP)_delta
ENSG00000173113	1562.09	612.436	0.392062	-1.35068	0.00142629	0.0288878	TRMT112	chr11	-	64316460	64318084	1625	protein_coding	tRNA_methyltransferase_11-2_homolog_(S._cerevisiae)
ENSG00000122862	7195.03	2854.9	0.396787	-1.33353	0.00143327	0.028989	SRGN	chr10	+	69088106	69104811	1220	protein_coding	serglycin
ENSG00000197971	25.9195	84.3691	3.25505	1.69763	0.0014358	0.028989	MBP	chr18	-	76978827	77133683	18615	protein_coding	myelin_basic_protein
ENSG00000268713	33.6004	7.29436	0.217092	-2.18531	0.0014361	0.028989	CTC-444N24.8	chr19	+	57261354	57262738	1385	lincRNA	NA
ENSG00000227292	1.38778e-17	12.5021	9.00871e+17	6.65924	0.00143701	0.028989	AC009229.5	chr2	-	38203363	38239590	622	lincRNA	NA
ENSG00000150977	539.576	207.272	0.384139	-1.3798	0.00145214	0.0292651	RILPL2	chr12	-	123410683	123436717	6141	protein_coding	Rab_interacting_lysosomal_protein-like_2
ENSG00000118193	146.893	389.544	2.65189	1.40621	0.00146175	0.0294296	KIF14	chr1	-	200551497	200620734	7277	protein_coding	kinesin_family_member_14
ENSG00000182585	16.3184	58.3304	3.57451	1.82945	0.0014637	0.0294395	EPGN	chr4	+	74308473	74315307	1814	protein_coding	epithelial_mitogen
ENSG00000142541	8280.91	3293.39	0.397708	-1.33019	0.00146616	0.0294598	RPL13A	chr19	+	49487554	49492308	2369	protein_coding	ribosomal_protein_L13a
ENSG00000168813	120.01	320.801	2.67312	1.41753	0.00146954	0.0294909	ZNF507	chr19	+	32345594	32387667	11239	protein_coding	zinc_finger_protein_507
ENSG00000119705	566.459	217.688	0.384295	-1.37923	0.00147062	0.0294909	SLIRP	chr14	+	77708071	77761104	2631	protein_coding	SRA_stem-loop_interacting_RNA_binding_protein
ENSG00000166963	1738.75	4377.64	2.5177	1.33204	0.00147691	0.0295859	MAP1A	chr15	+	43510958	43531620	10629	protein_coding	microtubule_associated_protein_1A
ENSG00000135968	136.332	361.422	2.65105	1.40569	0.00147827	0.0295859	GCC2	chr2	+	108448561	108509415	13282	protein_coding	GRIP_and_coiled-coil_domain_containing_2
ENSG00000142507	2262.01	894.696	0.395532	-1.33802	0.00149402	0.029858	PSMB6	chr17	+	4796144	4798503	1448	protein_coding	proteasome_subunit_beta_6
ENSG00000205155	317.792	118.74	0.373642	-1.41938	0.00149481	0.029858	PSENEN	chr19	+	35745114	35747519	1845	protein_coding	presenilin_enhancer_gamma_secretase_subunit
ENSG00000168874	760.401	295.804	0.389011	-1.36177	0.00150842	0.0301001	ATOH8	chr2	+	85751344	85788066	6076	protein_coding	atonal_bHLH_transcription_factor_8
ENSG00000106153	1986.46	785.333	0.395344	-1.33869	0.00151133	0.030121	CHCHD2	chr7	-	56101569	56106576	1132	protein_coding	coiled-coil-helix-coiled-coil-helix_domain_containing_2
ENSG00000083097	96.0073	260.391	2.7122	1.43821	0.00151244	0.030121	DOPEY1	chr6	+	83067666	83171350	10045	protein_coding	dopey_family_member_1
ENSG00000167815	1307.66	514.53	0.393473	-1.34546	0.00152338	0.0303092	PRDX2	chr19	-	12796820	12801859	2093	protein_coding	peroxiredoxin_2
ENSG00000172888	149.773	394.751	2.63566	1.39737	0.00152672	0.0303459	ZNF621	chr3	+	40524878	40574685	8354	protein_coding	zinc_finger_protein_621
ENSG00000182117	1796.36	710.342	0.395435	-1.33834	0.00153402	0.0304609	NOP10	chr15	-	34341713	34343177	554	protein_coding	NOP10_ribonucleoprotein
ENSG00000171858	4327.2	1724.81	0.398598	-1.32693	0.00154115	0.0305548	RPS21	chr20	+	62387116	62388520	1023	protein_coding	ribosomal_protein_S21
ENSG00000079432	555.898	1409.22	2.53504	1.3418	0.00154228	0.0305548	CIC	chr19	+	42268537	42295797	9494	protein_coding	capicua_transcriptional_repressor
ENSG00000184076	711.435	277.056	0.389433	-1.36018	0.0015433	0.0305548	UQCR10	chr22	+	29767369	29770413	975	protein_coding	ubiquinol-cytochrome_c_reductase_complex_III_subunit_X
ENSG00000171345	2323.45	922.818	0.397175	-1.33204	0.00154506	0.0305548	KRT19	chr17	-	41523617	41528308	2336	protein_coding	keratin_19_type_I
ENSG00000164068	102.728	277.056	2.69699	1.43018	0.00154628	0.0305548	RNF123	chr3	+	49689499	49721529	7458	protein_coding	ring_finger_protein_123
ENSG00000140365	848.731	332.258	0.391477	-1.35269	0.00155161	0.0306302	COMMD4	chr15	+	75335891	75343224	6779	protein_coding	COMM_domain_containing_4
ENSG00000100908	139.212	47.9148	0.344186	-1.53642	0.00155364	0.0306405	EMC9	chr14	-	24138959	24141588	1588	protein_coding	ER_membrane_protein_complex_subunit_9
ENSG00000111077	245.784	634.308	2.58076	1.36732	0.00155842	0.0307049	TNS2	chr12	+	53046969	53064372	8093	protein_coding	tensin_2
ENSG00000156928	563.579	217.688	0.386259	-1.37188	0.00156137	0.0307333	MALSU1	chr7	+	23298739	23311729	3851	protein_coding	mitochondrial_assembly_of_ribosomal_large_subunit_1
ENSG00000155640	30.72	95.8262	3.11934	1.63706	0.00156462	0.0307664	C10orf12	chr10	+	96981284	96986212	4929	protein_coding	chromosome_10_open_reading_frame_12
ENSG00000228300	750.8	292.679	0.389824	-1.35875	0.00156609	0.0307664	C19orf24	chr19	+	1275438	1279249	2193	protein_coding	chromosome_19_open_reading_frame_24
ENSG00000115808	177.616	461.411	2.5978	1.37663	0.00158572	0.0311218	STRN	chr2	-	36843640	36966472	8345	protein_coding	striatin
ENSG00000172809	5453.4	2182.05	0.400127	-1.32142	0.00159348	0.0311505	RPL38	chr17	+	74203582	74210655	3829	protein_coding	ribosomal_protein_L38
ENSG00000262601	1.91674	18.7514	9.78298	3.20606	0.00159793	0.0311505	CTC-786C10.1	chr16	+	85171276	85185363	777	lincRNA	NA
ENSG00000257150	1.91674	18.7514	9.78298	3.20606	0.00159793	0.0311505	PGAM1P5	chr12	+	95551582	95673999	2367	transcribed_processed_pseudogene	phosphoglycerate_mutase_1_pseudogene_5
ENSG00000243302	1.91674	18.7514	9.78298	3.20606	0.00159793	0.0311505	RP11-274B21.2	chr7	+	128651185	128652334	1150	processed_pseudogene	NA
ENSG00000179071	1.91674	18.7514	9.78298	3.20606	0.00159793	0.0311505	CCDC89	chr11	-	85684866	85686277	1412	protein_coding	coiled-coil_domain_containing_89
ENSG00000232860	1.91674	18.7514	9.78298	3.20606	0.00159793	0.0311505	SMG7-AS1	chr1	-	183460874	183472265	3383	processed_transcript	SMG7_antisense_RNA_1
ENSG00000214595	1.91674	18.7514	9.78298	3.20606	0.00159793	0.0311505	EML6	chr2	+	54723499	54972025	14426	protein_coding	echinoderm_microtubule_associated_protein_like_6
ENSG00000051128	697.034	271.848	0.390008	-1.35805	0.00160723	0.0313017	HOMER3	chr19	-	18929201	18941261	3422	protein_coding	homer_scaffolding_protein_3
ENSG00000266469	45.1216	131.239	2.90856	1.53754	0.00161032	0.0313088	CTB-131K11.1	chr17	+	39401793	39406233	860	antisense	NA
ENSG00000158792	265.946	98.9509	0.372071	-1.42528	0.00161069	0.0313088	SPATA2L	chr16	-	89696343	89701705	2482	protein_coding	spermatogenesis_associated_2-like
ENSG00000165392	83.5259	226.02	2.70599	1.43472	0.00161656	0.0313928	WRN	chr8	+	31033801	31173769	5634	protein_coding	Werner_syndrome_RecQ_helicase-like
ENSG00000134744	134.412	353.089	2.62693	1.3925	0.0016233	0.0314937	ZCCHC11	chr1	-	52408282	52553487	16199	protein_coding	zinc_finger_CCHC_domain_containing_11
ENSG00000131143	3611.92	1445.68	0.400252	-1.32095	0.00163183	0.0316174	COX4I1	chr16	+	85798633	85807044	4792	protein_coding	cytochrome_c_oxidase_subunit_IV_isoform_1
ENSG00000111961	519.414	1310.28	2.5226	1.33469	0.0016328	0.0316174	SASH1	chr6	+	148272304	148552050	9476	protein_coding	SAM_and_SH3_domain_containing_1
ENSG00000085872	150.733	394.751	2.61887	1.38816	0.00163818	0.0316913	CHERP	chr19	-	16517889	16542530	6113	protein_coding	calcium_homeostasis_endoplasmic_reticulum_protein
ENSG00000108826	697.994	272.89	0.390963	-1.35452	0.00164634	0.0317924	MRPL27	chr17	-	50367857	50373214	3027	protein_coding	mitochondrial_ribosomal_protein_L27
ENSG00000130203	24.9594	4.16972	0.16706	-2.54756	0.0016487	0.0317924	APOE	chr19	+	44905754	44909393	2191	protein_coding	apolipoprotein_E
ENSG00000273136	3.83699	25.0007	6.51571	2.66345	0.0016487	0.0317924	NBPF26	chr1	+	120805418	120841481	4899	protein_coding	neuroblastoma_breakpoint_family_member_26
ENSG00000161980	242.904	89.5769	0.368776	-1.43799	0.00165077	0.0317924	POLR3K	chr16	-	46407	53628	1889	protein_coding	polymerase_(RNA)_III_(DNA_directed)_polypeptide_K_12.3_kDa
ENSG00000276529	64.3238	18.7514	0.291516	-1.77192	0.00165203	0.0317924	AP001505.10	chr21	+	44978832	44979274	443	lincRNA	NA
ENSG00000104904	9767.16	3926.65	0.402026	-1.31461	0.00165282	0.0317924	OAZ1	chr19	+	2269509	2273490	3436	protein_coding	ornithine_decarboxylase_antizyme_1
ENSG00000123349	1806.92	719.716	0.398311	-1.32789	0.00165943	0.0318894	PFDN5	chr12	+	53295291	53299450	3380	protein_coding	prefoldin_subunit_5
ENSG00000228288	22.0791	3.12819	0.141681	-2.77272	0.00166513	0.0319687	PCAT6	chr1	+	202810954	202812156	890	antisense	prostate_cancer_associated_transcript_6_(non-protein_coding)
ENSG00000130338	192.018	495.782	2.58196	1.36786	0.0016739	0.0321067	TULP4	chr6	+	158232236	158511828	12285	protein_coding	tubby_like_protein_4
ENSG00000257702	51.8424	13.5437	0.261247	-1.9272	0.00167756	0.0321068	LBX2-AS1	chr2	+	74502595	74504678	2084	antisense	LBX2_antisense_RNA_1
ENSG00000155011	14.3982	52.081	3.61719	1.84543	0.00167756	0.0321068	DKK2	chr4	-	106921802	107283806	4319	protein_coding	dickkopf_WNT_signaling_pathway_inhibitor_2
ENSG00000228474	2435.79	974.896	0.400239	-1.32096	0.00167867	0.0321068	OST4	chr2	-	27070472	27071773	719	protein_coding	oligosaccharyltransferase_complex_subunit_4_(non-catalytic)
ENSG00000157680	246.744	632.225	2.56227	1.35695	0.00168791	0.0322339	DGKI	chr7	-	137381037	137847092	15549	protein_coding	diacylglycerol_kinase_iota
ENSG00000088812	409.962	1036.35	2.52791	1.33766	0.00168849	0.0322339	ATRN	chr20	+	3471040	3651122	8753	protein_coding	attractin
ENSG00000137038	379.239	144.779	0.381763	-1.38853	0.00169053	0.0322426	TMEM261	chr9	-	7796490	7888380	3000	protein_coding	transmembrane_protein_261
ENSG00000257727	291.869	109.366	0.374711	-1.41518	0.00169974	0.0323878	CNPY2	chr12	-	56309842	56316336	2956	protein_coding	canopy_FGF_signaling_regulator_2
ENSG00000148848	3140.5	7792.89	2.48141	1.31113	0.00170711	0.0324977	ADAM12	chr10	-	126012381	126388455	9860	protein_coding	ADAM_metallopeptidase_domain_12
ENSG00000147548	373.478	943.649	2.52665	1.33692	0.00171492	0.0326019	WHSC1L1	chr8	-	38269697	38382272	15252	protein_coding	Wolf-Hirschhorn_syndrome_candidate_1-like_1
ENSG00000256053	318.752	120.823	0.379052	-1.39866	0.00171698	0.0326019	APOPT1	chr14	+	103562962	103607523	3932	protein_coding	apoptogenic_1_mitochondrial
ENSG00000109472	980.265	387.461	0.395261	-1.33886	0.00171741	0.0326019	CPE	chr4	+	165361194	165498320	2958	protein_coding	carboxypeptidase_E
ENSG00000198816	417.643	160.402	0.384066	-1.37993	0.00172168	0.0326523	ZNF358	chr19	+	7515292	7521026	2072	protein_coding	zinc_finger_protein_358
ENSG00000033327	88.3264	237.477	2.68863	1.42552	0.00172982	0.032776	GAB2	chr11	-	78215297	78418348	6771	protein_coding	GRB2_associated_binding_protein_2
ENSG00000172301	810.326	319.76	0.394606	-1.3412	0.00173443	0.0328326	COPRS	chr17	-	31851864	31859337	1432	protein_coding	coordinator_of_PRMT5_differentiation_stimulator
ENSG00000106624	3104.98	7691.86	2.47727	1.30871	0.00174055	0.0329179	AEBP1	chr7	+	44104361	44114562	4955	protein_coding	AE_binding_protein_1
ENSG00000141873	634.627	248.934	0.392253	-1.34973	0.00174721	0.033013	SLC39A3	chr19	-	2732204	2740152	4552	protein_coding	solute_carrier_family_39_(zinc_transporter)_member_3
ENSG00000004700	293.789	745.754	2.5384	1.34352	0.00175293	0.0330902	RECQL	chr12	-	21468911	21501669	3778	protein_coding	RecQ_helicase-like
ENSG00000110218	152.654	394.751	2.58593	1.36992	0.00175641	0.0331252	PANX1	chr11	+	94128928	94181972	2769	protein_coding	pannexin_1
ENSG00000107281	1500.64	599.937	0.399787	-1.32253	0.0017648	0.033224	NPDC1	chr9	-	137039470	137046203	2737	protein_coding	neural_proliferation_differentiation_and_control_1
ENSG00000072121	145.933	380.17	2.6051	1.38053	0.00176493	0.033224	ZFYVE26	chr14	-	67727374	67816590	15706	protein_coding	zinc_finger_FYVE_domain_containing_26
ENSG00000182095	1333.58	3309.01	2.48129	1.31101	0.00177083	0.0333042	TNRC18	chr7	-	5306790	5425414	12572	protein_coding	trinucleotide_repeat_containing_18
ENSG00000165699	164.175	423.915	2.58209	1.36783	0.00178715	0.0335799	TSC1	chr9	-	132891348	132944633	9911	protein_coding	tuberous_sclerosis_1
ENSG00000198018	130.571	340.591	2.60847	1.3823	0.00179101	0.0336212	ENTPD7	chr10	+	99659506	99706240	3657	protein_coding	ectonucleoside_triphosphate_diphosphohydrolase_7
ENSG00000107223	4482.73	1811.26	0.404053	-1.30733	0.00179588	0.0336816	EDF1	chr9	-	136862119	136866286	1200	protein_coding	endothelial_differentiation-related_factor_1
ENSG00000198168	330.273	126.031	0.381597	-1.38905	0.00179843	0.0336981	SVIP	chr11	-	22813799	22830299	5263	protein_coding	small_VCP/p97-interacting_protein
ENSG00000197608	49.9222	142.696	2.85837	1.51272	0.00180576	0.0338042	ZNF841	chr19	-	52064466	52095765	4287	protein_coding	zinc_finger_protein_841
ENSG00000069509	193.938	70.829	0.365214	-1.45167	0.00180921	0.0338375	FUNDC1	chrX	-	44523639	44543001	1399	protein_coding	FUN14_domain_containing_1
ENSG00000164327	159.374	411.416	2.58145	1.36745	0.00181913	0.0339918	RICTOR	chr5	-	38937919	39074408	13550	protein_coding	RPTOR_independent_companion_of_MTOR_complex_2
ENSG00000106588	225.622	83.3276	0.369325	-1.43576	0.00182135	0.0340018	PSMA2	chr7	-	42916857	42932223	5336	protein_coding	proteasome_subunit_alpha_2
ENSG00000167978	2166.96	5349.41	2.46863	1.30366	0.00183236	0.0341642	SRRM2	chr16	+	2752329	2772538	13266	protein_coding	serine/arginine_repetitive_matrix_2
ENSG00000124486	913.058	2264.34	2.47995	1.31019	0.00183341	0.0341642	USP9X	chrX	+	41085635	41236579	13962	protein_coding	ubiquitin_specific_peptidase_9_X-linked
ENSG00000122176	101.768	33.3331	0.327541	-1.60683	0.001836	0.0341809	FMOD	chr1	-	203340628	203351489	3310	protein_coding	fibromodulin
ENSG00000106268	504.052	196.857	0.390548	-1.35591	0.00184448	0.0343072	NUDT1	chr7	+	2242222	2251146	2093	protein_coding	nudix_hydrolase_1
ENSG00000183853	1069.55	2646.59	2.47447	1.30702	0.00185526	0.0344762	KIRREL	chr1	+	157993273	158100262	7872	protein_coding	kin_of_IRRE_like_(Drosophila)
ENSG00000263826	6.71734	33.3331	4.96225	2.28894	0.00185899	0.0345139	RP11-573D15.9	chr3	-	186781780	186784179	2400	antisense	NA
ENSG00000156675	15.3583	54.1642	3.5267	1.80955	0.00186088	0.0345174	RAB11FIP1	chr8	-	37858618	37899467	9602	protein_coding	RAB11_family_interacting_protein_1_(class_I)
ENSG00000127922	1647.54	662.43	0.402073	-1.31432	0.00187065	0.0346669	SHFM1	chr7	-	96481626	96709891	11490	protein_coding	split_hand/foot_malformation_(ectrodactyly)_type_1
ENSG00000134278	227.542	577.023	2.5359	1.34199	0.00187348	0.0346876	SPIRE1	chr18	-	12446512	12658134	6544	protein_coding	spire-type_actin_nucleation_factor_1
ENSG00000177556	886.175	353.089	0.398442	-1.32727	0.00188522	0.0348731	ATOX1	chr5	-	151742316	151772532	5239	protein_coding	antioxidant_1_copper_chaperone
ENSG00000089916	216.981	552.026	2.54412	1.34663	0.00188983	0.0349265	GPATCH2L	chr14	+	76151916	76254342	21987	protein_coding	G-patch_domain_containing_2_like
ENSG00000130489	266.906	101.034	0.378537	-1.40045	0.00189405	0.0349357	SCO2	chr22	-	50523568	50526439	1361	protein_coding	SCO2_cytochrome_c_oxidase_assembly_protein
ENSG00000197694	2713.26	6673.22	2.45949	1.29832	0.0018964	0.0349357	SPTAN1	chr9	+	128552558	128633662	15023	protein_coding	spectrin_alpha_non-erythrocytic_1
ENSG00000143469	17.2785	59.3719	3.43617	1.77308	0.00189671	0.0349357	SYT14	chr1	+	209938174	210171315	12436	protein_coding	synaptotagmin_14
ENSG00000156411	882.334	352.048	0.398996	-1.32527	0.00189829	0.0349357	C14orf2	chr14	-	103912288	103928269	3415	protein_coding	chromosome_14_open_reading_frame_2
ENSG00000161682	123.85	42.7071	0.344828	-1.53345	0.00189914	0.0349357	FAM171A2	chr17	-	44353215	44363875	3592	protein_coding	family_with_sequence_similarity_171_member_A2
ENSG00000170955	2848.63	1154.04	0.405122	-1.30349	0.00190067	0.0349357	PRKCDBP	chr11	-	6318946	6320647	1672	protein_coding	protein_kinase_C_delta_binding_protein
ENSG00000049130	368.677	921.777	2.50022	1.32175	0.00190407	0.0349373	KITLG	chr12	-	88492793	88580851	6040	protein_coding	KIT_ligand
ENSG00000204642	197.779	72.9121	0.368655	-1.43819	0.0019042	0.0349373	HLA-F	chr6	+	29722775	29738528	4342	protein_coding	major_histocompatibility_complex_class_I_F
ENSG00000108510	382.119	956.148	2.50223	1.32291	0.00191154	0.0350223	MED13	chr17	-	61942605	62065282	12677	protein_coding	mediator_complex_subunit_13
ENSG00000114857	515.574	1282.15	2.48685	1.3141	0.00191229	0.0350223	NKTR	chr3	+	42600614	42648741	17356	protein_coding	natural_killer_cell_triggering_receptor
ENSG00000071242	1141.56	2814.28	2.46528	1.30165	0.00192568	0.0352358	RPS6KA2	chr6	-	166409364	166906451	8243	protein_coding	ribosomal_protein_S6_kinase_90kDa_polypeptide_2
ENSG00000096070	216.981	550.984	2.53932	1.34391	0.00192824	0.0352508	BRPF3	chr6	+	36196744	36232790	6613	protein_coding	bromodomain_and_PHD_finger_containing_3
ENSG00000148290	317.792	121.865	0.383474	-1.38194	0.0019346	0.0353352	SURF1	chr9	-	133351755	133356676	1761	protein_coding	surfeit_1
ENSG00000166402	49.9222	141.654	2.83751	1.50216	0.00194468	0.0354874	TUB	chr11	+	8019244	8106112	6722	protein_coding	tubby_bipartite_transcription_factor
ENSG00000164164	207.38	525.987	2.53635	1.34219	0.00194835	0.0355224	OTUD4	chr4	-	145110838	145180161	9085	protein_coding	OTU_deubiquitinase_4
ENSG00000115268	2142.95	867.616	0.404869	-1.30436	0.00195562	0.0355751	RPS15	chr19	+	1438358	1440494	2137	protein_coding	ribosomal_protein_S15
ENSG00000069869	232.342	587.439	2.52833	1.33769	0.00195606	0.0355751	NEDD4	chr15	-	55826922	55993746	9097	protein_coding	neural_precursor_cell_expressed_developmentally_down-regulated_4_E3_ubiquitin_protein_ligase
ENSG00000198171	1205.89	484.325	0.401633	-1.31584	0.00195651	0.0355751	DDRGK1	chr20	-	3190350	3204685	1832	protein_coding	DDRGK_domain_containing_1
ENSG00000138771	94.0871	248.934	2.64579	1.40244	0.00195968	0.0356009	SHROOM3	chr4	+	76435100	76783253	13159	protein_coding	shroom_family_member_3
ENSG00000100097	39458.4	16130.5	0.408797	-1.29054	0.00196585	0.0356811	LGALS1	chr22	+	37675608	37679806	1099	protein_coding	lectin_galactoside-binding_soluble_1
ENSG00000243646	332.193	128.114	0.385662	-1.37378	0.00198059	0.0359164	IL10RB	chr21	+	33266358	33297234	2545	protein_coding	interleukin_10_receptor_subunit_beta
ENSG00000112667	718.156	285.389	0.397391	-1.33101	0.00199107	0.0360741	DNPH1	chr6	-	43225629	43229484	1250	protein_coding	2'-deoxynucleoside_5'-phosphate_N-hydrolase_1
ENSG00000186566	247.704	624.934	2.52291	1.33462	0.00199661	0.0361422	GPATCH8	chr17	-	44395284	44503430	9734	protein_coding	G-patch_domain_containing_8
ENSG00000118200	391.72	975.937	2.49142	1.31667	0.00201277	0.0363756	CAMSAP2	chr1	+	200739558	200860704	7777	protein_coding	calmodulin_regulated_spectrin_associated_protein_family_member_2
ENSG00000084112	1012.91	2489.31	2.45759	1.29713	0.00201309	0.0363756	SSH1	chr12	-	108778192	108857590	14537	protein_coding	slingshot_protein_phosphatase_1
ENSG00000274483	9.59767	38.5409	4.01565	1.99102	0.00202491	0.036524	AC132812.1	chr17	-	64662278	64662378	101	miRNA	NA
ENSG00000276141	9.59767	38.5409	4.01565	1.99102	0.00202491	0.036524	WHAMMP3	chr15	+	22664359	22686213	7269	transcribed_unprocessed_pseudogene	WAS_protein_homolog_associated_with_actin_golgi_membranes_and_microtubules_pseudogene_3
ENSG00000172590	989.866	397.876	0.401949	-1.31466	0.00202738	0.0365362	MRPL52	chr14	+	22829879	22835037	3213	protein_coding	mitochondrial_ribosomal_protein_L52
ENSG00000136051	330.273	823.871	2.49451	1.31841	0.0020316	0.0365796	KIAA1033	chr12	+	105107324	105169134	7698	protein_coding	KIAA1033
ENSG00000156467	1671.54	678.053	0.405646	-1.30156	0.00203859	0.0366729	UQCRB	chr8	-	96225920	96235634	9715	protein_coding	ubiquinol-cytochrome_c_reductase_binding_protein
ENSG00000210184	127.691	44.7902	0.350771	-1.50894	0.00205089	0.0368614	MT-TS2	chrMT	+	12207	12265	59	Mt_tRNA	mitochondrially_encoded_tRNA_serine_2_(AGU/C)
ENSG00000176973	176.656	64.5797	0.365567	-1.45013	0.00205722	0.0369391	FAM89B	chr11	+	65572349	65574198	1458	protein_coding	family_with_sequence_similarity_89_member_B
ENSG00000090863	2087.27	5100.48	2.44362	1.28896	0.00205901	0.0369391	GLG1	chr16	-	74447427	74607144	14111	protein_coding	golgi_glycoprotein_1
ENSG00000102710	188.177	477.034	2.53502	1.34138	0.00206275	0.0369391	SUPT20H	chr13	-	37009312	37059713	10933	protein_coding	SPT20_homolog_SAGA_complex_component
ENSG00000266402	60.4833	17.7099	0.292806	-1.76518	0.00206432	0.0369391	SNHG25	chr17	+	64145970	64146476	278	lincRNA	small_nucleolar_RNA_host_gene_25
ENSG00000185920	18.2386	61.455	3.36949	1.74527	0.00206432	0.0369391	PTCH1	chr9	-	95442980	95517057	16591	protein_coding	patched_1
ENSG00000163820	163.215	416.624	2.55261	1.35126	0.00206718	0.0369577	FYCO1	chr3	-	45917899	45995824	8895	protein_coding	FYVE_and_coiled-coil_domain_containing_1
ENSG00000118418	355.236	137.488	0.387034	-1.36872	0.002072	0.0370112	HMGN3	chr6	-	79201245	79234738	1014	protein_coding	high_mobility_group_nucleosomal_binding_domain_3
ENSG00000179958	677.832	270.807	0.399519	-1.32329	0.00210297	0.0374717	DCTPP1	chr16	-	30423619	30430075	1581	protein_coding	dCTP_pyrophosphatase_1
ENSG00000140990	1010.99	408.292	0.403854	-1.30785	0.00210438	0.0374717	NDUFB10	chr16	+	1959508	1961975	1070	protein_coding	NADH:ubiquinone_oxidoreductase_subunit_B10
ENSG00000004779	745.999	298.929	0.400709	-1.31903	0.00210537	0.0374717	NDUFAB1	chr16	-	23581002	23596356	1600	protein_coding	NADH:ubiquinone_oxidoreductase_subunit_AB1
ENSG00000161960	37.4408	108.325	2.89323	1.52936	0.00210996	0.0374717	EIF4A1	chr17	+	7572706	7579005	5316	protein_coding	eukaryotic_translation_initiation_factor_4A1
ENSG00000149761	543.417	215.605	0.396757	-1.3332	0.00211411	0.0374717	NUDT22	chr11	+	64225941	64230686	3721	protein_coding	nudix_hydrolase_22
ENSG00000231528	43.2014	10.419	0.241173	-2.03942	0.00212538	0.0374717	FAM225A	chr9	+	113113073	113119928	6100	lincRNA	family_with_sequence_similarity_225_member_A_(non-protein_coding)
ENSG00000213465	533.816	211.438	0.396089	-1.33562	0.00212621	0.0374717	ARL2	chr11	+	65014113	65022184	2084	protein_coding	ADP_ribosylation_factor_like_GTPase_2
ENSG00000089154	1109.88	2712.2	2.44369	1.28896	0.00213054	0.0374717	GCN1	chr12	-	120127203	120194710	9654	protein_coding	GCN1_eIF2_alpha_kinase_activator_homolog
ENSG00000126001	238.103	596.812	2.50653	1.32521	0.00213269	0.0374717	CEP250	chr20	+	35455164	35519280	16295	protein_coding	centrosomal_protein_250kDa
ENSG00000009724	0.95662	15.6268	16.3354	3.85941	0.00213372	0.0374717	MASP2	chr1	-	11026523	11047233	4251	protein_coding	mannan-binding_lectin_serine_peptidase_2
ENSG00000259287	0.95662	15.6268	16.3354	3.85941	0.00213372	0.0374717	RP11-3D4.2	chr15	-	33858602	33864825	562	antisense	NA
ENSG00000271869	14.3982	1.04513	0.0725874	-3.63849	0.00213372	0.0374717	RP11-51J9.5	chr8	-	30155830	30156232	403	lincRNA	NA
ENSG00000144893	0.95662	15.6268	16.3354	3.85941	0.00213372	0.0374717	MED12L	chr3	+	151085697	151437072	12619	protein_coding	mediator_complex_subunit_12_like
ENSG00000278600	0.95662	15.6268	16.3354	3.85941	0.00213372	0.0374717	RP11-81A1.6	chr15	-	79920195	79922455	2261	sense_intronic	NA
ENSG00000095627	14.3982	1.04513	0.0725874	-3.63849	0.00213372	0.0374717	TDRD1	chr10	+	114179270	114232304	5256	protein_coding	tudor_domain_containing_1
ENSG00000162631	0.95662	15.6268	16.3354	3.85941	0.00213372	0.0374717	NTNG1	chr1	+	107140007	107483458	9138	protein_coding	netrin_G1
ENSG00000166823	14.3982	1.04513	0.0725874	-3.63849	0.00213372	0.0374717	MESP1	chr15	-	89748661	89751310	2369	protein_coding	mesoderm_posterior_bHLH_transcription_factor_1
ENSG00000164061	0.95662	15.6268	16.3354	3.85941	0.00213372	0.0374717	BSN	chr3	+	49554489	49671545	16225	protein_coding	bassoon_presynaptic_cytomatrix_protein
ENSG00000182150	87.3663	230.186	2.63473	1.3963	0.00213376	0.0374717	ERCC6L2	chr9	+	95875701	96014571	10352	protein_coding	excision_repair_cross-complementation_group_6_like_2
ENSG00000205730	389.8	966.563	2.47964	1.30984	0.00213474	0.0374717	ITPRIPL2	chr16	+	19113932	19121629	7440	protein_coding	inositol_145-trisphosphate_receptor_interacting_protein-like_2
ENSG00000130332	1177.09	477.034	0.405267	-1.30285	0.00213885	0.0374824	LSM7	chr19	-	2321517	2328620	1698	protein_coding	LSM7_homolog_U6_small_nuclear_RNA_and_mRNA_degradation_associated
ENSG00000123908	470.449	1160.29	2.46635	1.30214	0.00213905	0.0374824	AGO2	chr8	-	140520156	140635619	15833	protein_coding	argonaute_2_RISC_catalytic_component
ENSG00000140853	143.052	366.63	2.5629	1.35696	0.00214626	0.037548	NLRC5	chr16	+	56989485	57083531	12386	protein_coding	NLR_family_CARD_domain_containing_5
ENSG00000167272	399.401	157.278	0.393784	-1.34387	0.0021465	0.037548	POP5	chr12	-	120578764	120581398	2173	protein_coding	POP5_homolog_ribonuclease_P/MRP_subunit
ENSG00000260428	120.01	41.6655	0.347184	-1.52357	0.00216242	0.0377939	SCX	chr8	+	144266560	144268481	999	protein_coding	scleraxis_bHLH_transcription_factor
ENSG00000074181	2993.61	7274.2	2.42991	1.28087	0.00216742	0.0378486	NOTCH3	chr19	-	15159038	15200981	9394	protein_coding	notch_3
ENSG00000136732	334.114	130.197	0.38968	-1.35885	0.00217559	0.0379586	GYPC	chr2	+	126655933	126696675	3242	protein_coding	glycophorin_C_(Gerbich_blood_group)
ENSG00000115183	406.122	1003.02	2.46975	1.30408	0.00217871	0.0379803	TANC1	chr2	+	158968634	159232659	14921	protein_coding	tetratricopeptide_repeat_ankyrin_repeat_and_coiled-coil_containing_1
ENSG00000258199	48.002	12.5021	0.26045	-1.93083	0.00218391	0.0380383	RP11-977G19.5	chr12	-	56162359	56190284	403	sense_overlapping	NA
ENSG00000184384	168.015	425.998	2.53547	1.34157	0.00218608	0.0380435	MAML2	chr11	-	95976598	96343180	7109	protein_coding	mastermind_like_transcriptional_coactivator_2
ENSG00000050438	24.9594	78.1198	3.12988	1.64095	0.00220467	0.0382482	SLC4A8	chr12	+	51391317	51515763	17980	protein_coding	solute_carrier_family_4_sodium_bicarbonate_cotransporter_member_8
ENSG00000271533	24.9594	78.1198	3.12988	1.64095	0.00220467	0.0382482	RP3-368A4.6	chrX	-	74209976	74213660	3685	sense_intronic	NA
ENSG00000167526	8331.8	3435.04	0.412281	-1.27827	0.00220537	0.0382482	RPL13	chr16	+	89560657	89566828	6172	protein_coding	ribosomal_protein_L13
ENSG00000112379	7.67745	35.4162	4.61302	2.18674	0.00220539	0.0382482	ARFGEF3	chr6	+	138161921	138344663	14877	protein_coding	ARFGEF_family_member_3
ENSG00000166337	1480.48	604.103	0.408045	-1.29303	0.00220804	0.0382614	TAF10	chr11	-	6606296	6612667	6103	protein_coding	TATA-box_binding_protein_associated_factor_10
ENSG00000214309	72.9647	22.9176	0.314092	-1.66565	0.00221739	0.0383637	MBLAC1	chr7	+	100126694	100128498	1571	protein_coding	metallo-beta-lactamase_domain_containing_1
ENSG00000116586	560.699	223.937	0.399389	-1.32368	0.00221773	0.0383637	LAMTOR2	chr1	+	156054752	156058510	1438	protein_coding	late_endosomal/lysosomal_adaptor_MAPK_and_MTOR_activator_2
ENSG00000206190	625.026	1531.08	2.44963	1.29238	0.00222129	0.0383925	ATP10A	chr15	-	25677273	25865172	8409	protein_coding	ATPase_class_V_type_10A
ENSG00000187630	68.1642	20.8345	0.305652	-1.70437	0.00222707	0.0384596	DHRS4L2	chr14	+	23969874	24006408	2516	protein_coding	dehydrogenase/reductase_(SDR_family)_member_4_like_2
ENSG00000196914	867.933	2118.52	2.44088	1.28727	0.0022303	0.0384826	ARHGEF12	chr11	+	120336914	120489936	24404	protein_coding	Rho_guanine_nucleotide_exchange_factor_12
ENSG00000188243	637.507	256.225	0.401917	-1.31464	0.00223482	0.0384952	COMMD6	chr13	-	75525219	75549439	2897	protein_coding	COMM_domain_containing_6
ENSG00000241468	1314.38	535.361	0.40731	-1.29561	0.00223482	0.0384952	ATP5J2	chr7	-	99448475	99466331	2275	protein_coding	ATP_synthase_H+_transporting_mitochondrial_Fo_complex_subunit_F2
ENSG00000108639	390.76	154.153	0.394496	-1.34126	0.00225122	0.0387448	SYNGR2	chr17	+	78168558	78173527	4074	protein_coding	synaptogyrin_2
ENSG00000136478	218.901	547.86	2.50277	1.323	0.00225792	0.0388201	TEX2	chr17	-	64147227	64263301	9094	protein_coding	testis_expressed_2
ENSG00000143158	733.518	295.804	0.403268	-1.30985	0.00225943	0.0388201	MPC2	chr1	-	167916729	167937040	2552	protein_coding	mitochondrial_pyruvate_carrier_2
ENSG00000138395	31.6801	94.7847	2.99193	1.57709	0.00226613	0.0389021	CDK15	chr2	+	201790461	201895550	6141	protein_coding	cyclin-dependent_kinase_15
ENSG00000167799	117.13	40.624	0.346829	-1.52498	0.00226842	0.0389086	NUDT8	chr11	-	67627938	67629930	1475	protein_coding	nudix_hydrolase_8
ENSG00000197321	191.058	480.159	2.51316	1.3289	0.00227508	0.0389899	SVIL	chr10	-	29457338	29736781	9937	protein_coding	supervillin
ENSG00000234420	54.7227	151.028	2.75989	1.46239	0.00228157	0.039055	ZNF37BP	chr10	-	42513510	42552822	10256	transcribed_processed_pseudogene	zinc_finger_protein_37B_pseudogene
ENSG00000172336	783.443	316.635	0.404158	-1.30669	0.00228274	0.039055	POP7	chr7	+	100706053	100707495	988	protein_coding	POP7_homolog_ribonuclease_P/MRP_subunit
ENSG00000148450	242.904	92.7016	0.381639	-1.38859	0.00228955	0.0391386	MSRB2	chr10	+	23095506	23122013	2052	protein_coding	methionine_sulfoxide_reductase_B2
ENSG00000114391	3672.4	1515.46	0.412662	-1.2769	0.00229805	0.0392508	RPL24	chr3	-	101681091	101686782	2682	protein_coding	ribosomal_protein_L24
ENSG00000119632	959.143	389.544	0.406137	-1.2997	0.00231378	0.0394862	IFI27L2	chr14	-	94127779	94130253	1662	protein_coding	interferon_alpha-inducible_protein_27-like_2
ENSG00000223653	40.3211	9.37745	0.232569	-2.09029	0.00232234	0.0395656	RP11-131L23.1	chr1	+	85276715	85448124	2277	antisense	NA
ENSG00000267023	10.5578	40.624	3.84778	1.93091	0.00232234	0.0395656	LRRC37A16P	chr17	-	68125777	68152468	3815	transcribed_unprocessed_pseudogene	leucine-rich_repeat_containing_37_member_A16_pseudogene
ENSG00000126709	772.882	312.469	0.404291	-1.30621	0.00232689	0.0395846	IFI6	chr1	-	27666061	27672218	865	protein_coding	interferon_alpha-inducible_protein_6
ENSG00000198937	356.196	139.571	0.391839	-1.35093	0.00233043	0.0395846	CCDC167	chr6	-	37482920	37499922	619	protein_coding	coiled-coil_domain_containing_167
ENSG00000161791	222.741	556.192	2.49703	1.3197	0.00233312	0.0395846	FMNL3	chr12	-	49636499	49708165	13424	protein_coding	formin_like_3
ENSG00000186577	461.808	183.317	0.396954	-1.3324	0.00233443	0.0395846	C6orf1	chr6	-	34246380	34249470	2229	protein_coding	chromosome_6_open_reading_frame_1
ENSG00000165948	326.433	128.114	0.392468	-1.34855	0.00233501	0.0395846	IFI27L1	chr14	+	94081282	94103846	2380	protein_coding	interferon_alpha-inducible_protein_27-like_1
ENSG00000135905	250.584	620.768	2.47728	1.3083	0.00233517	0.0395846	DOCK10	chr2	-	224765090	225042445	11065	protein_coding	dedicator_of_cytokinesis_10
ENSG00000116962	529.975	1295.69	2.44482	1.28951	0.0023422	0.0396707	NID1	chr1	-	235975830	236065162	5864	protein_coding	nidogen_1
ENSG00000018189	125.771	321.843	2.55897	1.35464	0.00234885	0.039722	RUFY3	chr4	+	70704204	70807315	8070	protein_coding	RUN_and_FYVE_domain_containing_3
ENSG00000143774	3459.26	1430.05	0.413399	-1.27432	0.00235189	0.039722	GUK1	chr1	+	228139962	228148984	4725	protein_coding	guanylate_kinase_1
ENSG00000075539	234.263	582.231	2.48538	1.31298	0.00235526	0.039722	FRYL	chr4	-	48497361	48780322	18152	protein_coding	FRY_like_transcription_coactivator
ENSG00000151240	335.074	824.912	2.46188	1.29942	0.00235827	0.039722	DIP2C	chr10	-	274190	689668	8563	protein_coding	disco_interacting_protein_2_homolog_C
ENSG00000171988	163.215	411.416	2.52071	1.33312	0.00235851	0.039722	JMJD1C	chr10	-	63167221	63521850	11059	protein_coding	jumonji_domain_containing_1C
ENSG00000239883	1.91674	17.7099	9.23958	3.12416	0.00236482	0.039722	PARGP1	chr10	-	45854093	45972154	3214	transcribed_unprocessed_pseudogene	poly(ADP-ribose)_glycohydrolase_pseudogene_1
ENSG00000170689	1.91674	17.7099	9.23958	3.12416	0.00236482	0.039722	HOXB9	chr17	-	48621159	48626356	2581	protein_coding	homeobox_B9
ENSG00000139194	1.91674	17.7099	9.23958	3.12416	0.00236482	0.039722	RBP5	chr12	-	7123684	7128942	1369	protein_coding	retinol_binding_protein_5
ENSG00000258986	18.2386	2.08666	0.114409	-3.0563	0.00236482	0.039722	TMEM179	chr14	-	104474678	104605647	4873	protein_coding	transmembrane_protein_179
ENSG00000272622	18.2386	2.08666	0.114409	-3.0563	0.00236482	0.039722	RP11-395N3.2	chr2	+	226800146	226811029	584	lincRNA	NA
ENSG00000198265	219.861	547.86	2.49185	1.31669	0.00236927	0.0397638	HELZ	chr17	-	67070438	67245989	15677	protein_coding	helicase_with_zinc_finger
ENSG00000196754	147.853	54.1642	0.366338	-1.44677	0.00237436	0.039803	S100A2	chr1	-	153561108	153567890	1567	protein_coding	S100_calcium_binding_protein_A2
ENSG00000108582	633.667	1541.5	2.43267	1.28236	0.00237553	0.039803	CPD	chr17	+	30378905	30469989	12532	protein_coding	carboxypeptidase_D
ENSG00000196497	45.1216	11.4606	0.253992	-1.96603	0.00238425	0.039916	IPO4	chr14	-	24180219	24188964	5007	protein_coding	importin_4
ENSG00000108106	1729.15	711.383	0.411407	-1.28122	0.00240528	0.0402348	UBE2S	chr19	-	55399745	55407777	2788	protein_coding	ubiquitin_conjugating_enzyme_E2S
ENSG00000279738	31.6801	7.29436	0.23025	-2.10074	0.00240987	0.0402783	RP5-1014D13.2	chr22	+	37876148	37895563	19416	sense_overlapping	NA
ENSG00000139437	38.4009	109.366	2.84802	1.50675	0.00241436	0.0402866	TCHP	chr12	+	109900264	109983841	9054	protein_coding	trichoplein_keratin_filament_binding
ENSG00000169994	16.3184	55.2057	3.38303	1.75019	0.00241918	0.0402866	MYO7B	chr2	+	127535802	127637729	8800	protein_coding	myosin_VIIB
ENSG00000158158	62.4035	167.693	2.68724	1.42421	0.00242704	0.0402866	CNNM4	chr2	+	96760902	96811891	5105	protein_coding	cyclin_and_CBS_domain_divalent_metal_cation_transport_mediator_4
ENSG00000210144	1034.03	422.873	0.408956	-1.28975	0.00242832	0.0402866	MT-TY	chrMT	-	5826	5891	66	Mt_tRNA	mitochondrially_encoded_tRNA_tyrosine
ENSG00000254109	10.5578	1.38778e-17	1.31446e-18	-6.41885	0.00243493	0.0402866	RBPMS-AS1	chr8	-	30382119	30385401	1171	antisense	RBPMS_antisense_RNA_1
ENSG00000126733	1.38778e-17	11.4606	8.2582e+17	6.535	0.00243493	0.0402866	DACH2	chrX	+	86148458	86832604	7039	protein_coding	dachshund_family_transcription_factor_2
ENSG00000243819	10.5578	1.38778e-17	1.31446e-18	-6.41885	0.00243493	0.0402866	RN7SL832P	chr2	+	10690344	10692099	1756	lincRNA	RNA_7SL_cytoplasmic_832_pseudogene
ENSG00000169884	10.5578	1.38778e-17	1.31446e-18	-6.41885	0.00243493	0.0402866	WNT10B	chr12	-	48965340	48971763	2629	protein_coding	wingless-type_MMTV_integration_site_family_member_10B
ENSG00000227502	10.5578	1.38778e-17	1.31446e-18	-6.41885	0.00243493	0.0402866	LINC01268	chr6	-	113868013	113873351	2755	lincRNA	long_intergenic_non-protein_coding_RNA_1268
ENSG00000254221	1.38778e-17	11.4606	8.2582e+17	6.535	0.00243493	0.0402866	PCDHGB1	chr5	+	141350102	141512979	4773	protein_coding	protocadherin_gamma_subfamily_B_1
ENSG00000273156	10.5578	1.38778e-17	1.31446e-18	-6.41885	0.00243493	0.0402866	RP11-127B20.2	chr4	-	82344876	82345540	665	lincRNA	NA
ENSG00000204922	243.864	93.7431	0.384408	-1.37818	0.00243532	0.0402866	UQCC3	chr11	+	62670273	62673687	2398	protein_coding	ubiquinol-cytochrome_c_reductase_complex_assembly_factor_3
ENSG00000171159	512.693	206.231	0.40225	-1.31335	0.00243619	0.0402866	C9orf16	chr9	+	128160260	128163928	1662	protein_coding	chromosome_9_open_reading_frame_16
ENSG00000058668	1560.17	3758.96	2.40933	1.26856	0.00244351	0.0403662	ATP2B4	chr1	+	203626561	203744081	9721	protein_coding	ATPase_Ca++_transporting_plasma_membrane_4
ENSG00000006459	76.8051	203.106	2.64443	1.40141	0.00244682	0.0403662	KDM7A	chr7	-	140084746	140177035	9430	protein_coding	lysine_(K)-specific_demethylase_7A
ENSG00000005884	1046.51	2526.81	2.4145	1.27162	0.00244698	0.0403662	ITGA3	chr17	+	50055968	50090481	9802	protein_coding	integrin_subunit_alpha_3
ENSG00000105583	623.106	252.059	0.40452	-1.30532	0.00245335	0.0404384	WDR83OS	chr19	-	12668071	12671356	2656	protein_coding	WD_repeat_domain_83_opposite_strand
ENSG00000105696	370.598	146.862	0.396285	-1.3347	0.00246117	0.0405037	TMEM59L	chr19	+	18607430	18621039	2626	protein_coding	transmembrane_protein_59_like
ENSG00000031081	333.154	817.621	2.45419	1.2949	0.00246131	0.0405037	ARHGAP31	chr3	+	119294373	119420714	9384	protein_coding	Rho_GTPase_activating_protein_31
ENSG00000151729	919.778	376.004	0.408798	-1.29028	0.00246351	0.040507	SLC25A4	chr4	+	185143241	185150382	4844	protein_coding	solute_carrier_family_25_(mitochondrial_carrier;_adenine_nucleotide_translocator)_member_4
ENSG00000189339	165.135	414.541	2.51032	1.32717	0.00247302	0.0406304	SLC35E2B	chr1	-	1659529	1692728	8395	protein_coding	solute_carrier_family_35_member_E2B
ENSG00000150760	363.877	890.53	2.44734	1.2909	0.00250136	0.0410627	DOCK1	chr10	+	126905409	127452517	8142	protein_coding	dedicator_of_cytokinesis_1
ENSG00000081026	55.6828	152.07	2.731	1.44726	0.00251369	0.0412318	MAGI3	chr1	+	113390749	113685923	8180	protein_coding	membrane_associated_guanylate_kinase_WW_and_PDZ_domain_containing_3
ENSG00000253873	44.1615	122.907	2.78311	1.47394	0.00252827	0.041414	PCDHGA11	chr5	+	141421047	141512979	5814	protein_coding	protocadherin_gamma_subfamily_A_11
ENSG00000166716	185.297	461.411	2.49011	1.31559	0.00252888	0.041414	ZNF592	chr15	+	84748635	84806432	8134	protein_coding	zinc_finger_protein_592
ENSG00000126005	1152.12	473.909	0.411335	-1.2814	0.00253212	0.0414336	MMP24-AS1	chr20	-	35201745	35278131	5511	protein_coding	MMP24_antisense_RNA_1
ENSG00000172915	9.59767	37.4993	3.90713	1.95162	0.00255104	0.0416446	NBEA	chr13	+	34942287	35673022	11949	protein_coding	neurobeachin
ENSG00000067715	8.63756	37.4993	4.34143	2.10156	0.00255104	0.0416446	SYT1	chr12	+	78863993	79452008	6494	protein_coding	synaptotagmin_1
ENSG00000011021	73.9248	194.774	2.63475	1.39607	0.00255118	0.0416446	CLCN6	chr1	+	11806096	11843144	6938	protein_coding	chloride_channel_voltage-sensitive_6
ENSG00000049618	398.441	969.688	2.43371	1.28287	0.00256957	0.0419067	ARID1B	chr6	+	156777374	157210779	16869	protein_coding	AT-rich_interaction_domain_1B
ENSG00000184281	1147.32	472.868	0.412149	-1.27855	0.00257137	0.0419067	TSSC4	chr11	+	2400488	2403878	2659	protein_coding	tumor_suppressing_subtransferable_candidate_4
ENSG00000156970	168.975	421.832	2.49641	1.31918	0.0025756	0.041942	BUB1B	chr15	+	40161023	40221136	4476	protein_coding	BUB1B_mitotic_checkpoint_serine/threonine_kinase
ENSG00000104886	1033.07	424.956	0.411353	-1.28132	0.00258234	0.0420179	PLEKHJ1	chr19	-	2230084	2237704	4655	protein_coding	pleckstrin_homology_domain_containing_J1
ENSG00000083845	8399.97	3513.16	0.418235	-1.25759	0.00258592	0.0420424	RPS5	chr19	+	58386400	58394806	3617	protein_coding	ribosomal_protein_S5
ENSG00000169641	444.526	1076.97	2.42273	1.27638	0.00261789	0.0425282	LUZP1	chr1	-	23084023	23177808	9658	protein_coding	leucine_zipper_protein_1
ENSG00000243147	661.51	269.765	0.407802	-1.29369	0.00262711	0.0426437	MRPL33	chr2	+	27771717	27988087	1539	protein_coding	mitochondrial_ribosomal_protein_L33
ENSG00000227775	5.75722	29.1669	5.06614	2.31508	0.002639	0.0427795	RP1-283E3.4	chr1	+	1724512	1737251	2759	transcribed_processed_pseudogene	NA
ENSG00000184160	47.0418	12.5021	0.265766	-1.90176	0.00264123	0.0427795	ADRA2C	chr4	+	3766348	3768526	2179	protein_coding	adrenoceptor_alpha_2C
ENSG00000041988	179.537	67.7043	0.377106	-1.4054	0.0026418	0.0427795	THAP3	chr1	+	6624866	6635586	4072	protein_coding	THAP_domain_containing_apoptosis_associated_protein_3
ENSG00000065534	412.842	1001.98	2.42702	1.27891	0.00264971	0.0428732	MYLK	chr3	-	123610049	123884331	22167	protein_coding	myosin_light_chain_kinase
ENSG00000173486	1341.26	556.192	0.414677	-1.26976	0.0026819	0.0433385	FKBP2	chr11	+	64241003	64244132	1608	protein_coding	FK506_binding_protein_2
ENSG00000131435	1554.41	645.765	0.415441	-1.26713	0.00268274	0.0433385	PDLIM4	chr5	+	132257671	132273454	3192	protein_coding	PDZ_and_LIM_domain_4
ENSG00000212719	134.412	337.466	2.51069	1.32723	0.00268968	0.043416	C17orf51	chr17	-	21524790	21574458	8760	protein_coding	chromosome_17_open_reading_frame_51
ENSG00000232018	139.212	51.0395	0.366631	-1.4455	0.00269624	0.0434874	AL132709.8	chr14	+	100960509	100967040	1342	lincRNA	NA
ENSG00000126883	214.1	527.029	2.4616	1.29906	0.00271002	0.0436749	NUP214	chr9	+	131125561	131234670	13062	protein_coding	nucleoporin_214kDa
ENSG00000138028	219.861	84.3691	0.383739	-1.38057	0.00272324	0.0438275	CGREF1	chr2	-	27098889	27119115	4039	protein_coding	cell_growth_regulator_with_EF-hand_domain_1
ENSG00000151388	212.18	521.821	2.45933	1.29773	0.00272381	0.0438275	ADAMTS12	chr5	-	33523535	33892192	9778	protein_coding	ADAM_metallopeptidase_with_thrombospondin_type_1_motif_12
ENSG00000178741	1162.69	482.242	0.414766	-1.26943	0.00273285	0.043938	COX5A	chr15	-	74919791	74938168	1411	protein_coding	cytochrome_c_oxidase_subunit_Va
ENSG00000126458	1983.58	828.037	0.417447	-1.26022	0.00274	0.044018	RRAS	chr19	-	49635292	49640201	1160	protein_coding	related_RAS_viral_(r-ras)_oncogene_homolog
ENSG00000198736	606.784	247.893	0.408536	-1.29106	0.00274988	0.0441417	MSRB1	chr16	-	1938210	1943326	2157	protein_coding	methionine_sulfoxide_reductase_B1
ENSG00000165891	194.898	481.2	2.46898	1.30333	0.00276084	0.0442781	E2F7	chr12	-	77021247	77065580	6303	protein_coding	E2F_transcription_factor_7
ENSG00000184990	824.728	339.549	0.411711	-1.28001	0.0027629	0.0442781	SIVA1	chr14	+	104753100	104768494	4776	protein_coding	SIVA1_apoptosis-inducing_factor
ENSG00000140526	445.486	1073.84	2.4105	1.26908	0.00276493	0.0442781	ABHD2	chr15	+	89087459	89202360	10345	protein_coding	abhydrolase_domain_containing_2
ENSG00000165264	795.925	328.092	0.412215	-1.27823	0.00278306	0.0445333	NDUFB6	chr9	-	32552999	32573184	1388	protein_coding	NADH:ubiquinone_oxidoreductase_subunit_B6
ENSG00000122420	31.6801	92.7016	2.92617	1.54507	0.00279716	0.0447237	PTGFR	chr1	+	78303884	78539749	4714	protein_coding	prostaglandin_F_receptor_(FP)
ENSG00000066084	193.938	478.076	2.46509	1.30106	0.0028	0.0447338	DIP2B	chr12	+	50504985	50748667	10361	protein_coding	disco_interacting_protein_2_homolog_B
ENSG00000229833	58.5631	17.7099	0.302406	-1.71874	0.00282199	0.0450496	PET100	chr19	+	7629737	7631956	2220	protein_coding	PET100_homolog
ENSG00000065883	274.587	667.638	2.43143	1.28139	0.00282738	0.0451002	CDK13	chr7	+	39950037	40097134	8921	protein_coding	cyclin-dependent_kinase_13
ENSG00000074590	215.06	527.029	2.45061	1.29261	0.00284474	0.0453414	NUAK1	chr12	-	106063340	106140033	7008	protein_coding	NUAK_family_SNF1-like_kinase_1
ENSG00000116731	158.414	392.668	2.47875	1.30889	0.00285006	0.0453774	PRDM2	chr1	+	13700198	13825079	10923	protein_coding	PR_domain_containing_2_with_ZNF_domain
ENSG00000047644	240.023	586.397	2.44308	1.28823	0.00285343	0.0453774	WWC3	chrX	+	10015562	10144478	7114	protein_coding	WWC_family_member_3
ENSG00000198563	344.675	832.203	2.41446	1.27137	0.00285398	0.0453774	DDX39B	chr6	-	31530219	31542448	7007	protein_coding	DEAD_(Asp-Glu-Ala-Asp)_box_polypeptide_39B
ENSG00000221866	35.5206	99.9924	2.81506	1.48971	0.00285595	0.0453774	PLXNA4	chr7	-	132123332	132648688	16372	protein_coding	plexin_A4
ENSG00000063177	9560.73	4038.1	0.422363	-1.24342	0.00287302	0.0456128	RPL18	chr19	-	48615328	48619536	4209	protein_coding	ribosomal_protein_L18
ENSG00000244567	38.4009	9.37745	0.244199	-2.02012	0.00289243	0.0458492	AC096772.6	chr2	-	207821290	207822769	1262	lincRNA	NA
ENSG00000229729	10.5578	39.5824	3.74913	1.89355	0.00289243	0.0458492	RP11-159G9.5	chr3	+	88059274	88138973	1690	lincRNA	NA
ENSG00000183444	48.9621	13.5437	0.276615	-1.84495	0.00289507	0.0458552	OR7E38P	chr7	-	97966090	97967074	985	unprocessed_pseudogene	olfactory_receptor_family_7_subfamily_E_member_38_pseudogene
ENSG00000185591	378.278	911.361	2.40923	1.26828	0.00290251	0.0459372	SP1	chr12	+	53380176	53416446	8083	protein_coding	Sp1_transcription_factor
ENSG00000117410	2359.94	992.602	0.420605	-1.24936	0.00291874	0.046158	ATP6V0B	chr1	+	43974487	43978295	3535	protein_coding	ATPase_H+_transporting_lysosomal_21kDa_V0_subunit_b
ENSG00000204264	397.481	160.402	0.403548	-1.30856	0.0029354	0.0463853	PSMB8	chr6	-	32840717	32844703	2006	protein_coding	proteasome_subunit_beta_8
ENSG00000173660	1200.13	500.99	0.417446	-1.26014	0.00294102	0.0464378	UQCRH	chr1	+	46303631	46316776	1408	protein_coding	ubiquinol-cytochrome_c_reductase_hinge_protein
ENSG00000166333	21.119	66.6628	3.15654	1.65223	0.00295599	0.0466379	ILK	chr11	+	6603708	6610874	3484	protein_coding	integrin_linked_kinase
ENSG00000169047	420.523	1008.23	2.39755	1.26129	0.00297141	0.0468448	IRS1	chr2	-	226731317	226799759	9953	protein_coding	insulin_receptor_substrate_1
ENSG00000134982	210.26	513.488	2.44216	1.28762	0.00297635	0.0468862	APC	chr5	+	112707498	112846239	12440	protein_coding	adenomatous_polyposis_coli
ENSG00000196683	1254.86	524.945	0.418331	-1.2571	0.00298211	0.0468936	TOMM7	chr7	-	22812628	22822852	1751	protein_coding	translocase_of_outer_mitochondrial_membrane_7_homolog_(yeast)
ENSG00000186318	767.121	1824.8	2.37876	1.25007	0.00298236	0.0468936	BACE1	chr11	-	117285207	117316259	7190	protein_coding	beta-site_APP-cleaving_enzyme_1
ENSG00000123144	3655.12	1544.62	0.422592	-1.2426	0.0029854	0.0468936	C19orf43	chr19	-	12730640	12734775	1402	protein_coding	chromosome_19_open_reading_frame_43
ENSG00000177119	472.369	1130.09	2.39238	1.25821	0.0029866	0.0468936	ANO6	chr12	+	45215987	45440404	8235	protein_coding	anoctamin_6
ENSG00000112306	5310.34	2247.67	0.423263	-1.24033	0.00298839	0.0468936	RPS12	chr6	+	132814441	132817564	767	protein_coding	ribosomal_protein_S12
ENSG00000103121	574.14	235.394	0.409994	-1.2859	0.00299202	0.0469143	CMC2	chr16	-	80966448	81020270	12781	protein_coding	C-x(9)-C_motif_containing_2
ENSG00000169733	1383.51	580.148	0.41933	-1.25367	0.00299505	0.0469255	RFNG	chr17	-	82047902	82051831	3865	protein_coding	RFNG_O-fucosylpeptide_3-beta-N-acetylglucosaminyltransferase
ENSG00000204370	316.832	127.073	0.401073	-1.31727	0.00300534	0.047014	SDHD	chr11	+	112086773	112120013	2509	protein_coding	succinate_dehydrogenase_complex_subunit_D_integral_membrane_protein
ENSG00000248905	126.731	317.677	2.50671	1.32489	0.00300534	0.047014	FMN1	chr15	-	32765545	33194733	20084	protein_coding	formin_1
ENSG00000169738	775.762	321.843	0.414873	-1.26895	0.00301556	0.0471376	DCXR	chr17	-	82035136	82037732	1902	protein_coding	dicarbonyl/L-xylulose_reductase
ENSG00000100151	351.396	141.654	0.40312	-1.31001	0.0030374	0.0474424	PICK1	chr22	+	38056311	38075701	4371	protein_coding	protein_interacting_with_PRKCA_1
ENSG00000100577	200.659	78.1198	0.389317	-1.35967	0.0030679	0.0478819	GSTZ1	chr14	+	77320884	77331597	8477	protein_coding	glutathione_S-transferase_zeta_1
ENSG00000145623	564.539	1343.6	2.38	1.25077	0.00307655	0.0479799	OSMR	chr5	+	38845858	38945596	7174	protein_coding	oncostatin_M_receptor
ENSG00000105755	421.483	171.859	0.407749	-1.29367	0.00308469	0.048057	ETHE1	chr19	-	43506719	43527244	1604	protein_coding	ethylmalonic_encephalopathy_1
ENSG00000198887	343.715	825.954	2.40302	1.26452	0.00308623	0.048057	SMC5	chr9	+	70258962	70354888	6637	protein_coding	structural_maintenance_of_chromosomes_5
ENSG00000166025	780.563	1848.76	2.36849	1.24383	0.00310054	0.0482277	AMOTL1	chr11	+	94706431	94876753	10035	protein_coding	angiomotin_like_1
ENSG00000090581	835.289	347.882	0.416481	-1.2634	0.00310195	0.0482277	GNPTG	chr16	+	1351923	1364113	4102	protein_coding	N-acetylglucosamine-1-phosphate_transferase_gamma_subunit
ENSG00000106355	390.76	158.319	0.405158	-1.30281	0.00312232	0.0485072	LSM5	chr7	-	32485332	32495283	4701	protein_coding	LSM5_homolog_U6_small_nuclear_RNA_and_mRNA_degradation_associated
ENSG00000142347	30.72	7.29436	0.237446	-2.05652	0.00312822	0.0485212	MYO1F	chr19	-	8520790	8577577	8550	protein_coding	myosin_IF
ENSG00000074054	268.826	648.89	2.41379	1.27088	0.00313018	0.0485212	CLASP1	chr2	-	121337776	121649587	11052	protein_coding	cytoplasmic_linker_associated_protein_1
ENSG00000210194	79.6855	27.0838	0.339884	-1.55275	0.00313105	0.0485212	MT-TE	chrMT	-	14674	14742	69	Mt_tRNA	mitochondrially_encoded_tRNA_glutamic_acid
ENSG00000214026	595.262	245.81	0.412943	-1.27558	0.0031328	0.0485212	MRPL23	chr11	+	1947278	1984522	2975	protein_coding	mitochondrial_ribosomal_protein_L23
ENSG00000167283	1051.31	440.58	0.419076	-1.2545	0.00314334	0.0486302	ATP5L	chr11	+	118401154	118431496	3382	protein_coding	ATP_synthase_H+_transporting_mitochondrial_Fo_complex_subunit_G
ENSG00000100804	2910.08	1234.24	0.424127	-1.23735	0.00314668	0.0486302	PSMB5	chr14	-	23016543	23035230	1765	protein_coding	proteasome_subunit_beta_5
ENSG00000174640	3.83699	22.9176	5.97281	2.53857	0.00314942	0.0486302	SLCO2A1	chr3	-	133932696	134052184	5283	protein_coding	solute_carrier_organic_anion_transporter_family_member_2A1
ENSG00000182175	3.83699	22.9176	5.97281	2.53857	0.00314942	0.0486302	RGMA	chr15	-	93035273	93089204	13141	protein_coding	repulsive_guidance_molecule_family_member_a
ENSG00000131737	98.8876	34.3747	0.347614	-1.52123	0.00315217	0.0486355	KRT34	chr17	-	41377650	41382403	1751	protein_coding	keratin_34_type_I
ENSG00000167136	230.422	90.6185	0.393271	-1.34527	0.00315694	0.0486722	ENDOG	chr9	+	128818474	128822677	1172	protein_coding	endonuclease_G
ENSG00000152377	4595.06	10778	2.34556	1.22991	0.00317398	0.0488976	SPOCK1	chr5	-	136975298	137598379	6222	protein_coding	sparc/osteonectin_cwcv_and_kazal-like_domains_proteoglycan_(testican)_1
ENSG00000008988	5007.91	2132.06	0.425738	-1.23192	0.00319095	0.0491217	RPS20	chr8	-	56067295	56074581	3002	protein_coding	ribosomal_protein_S20
ENSG00000217555	46.0817	12.5021	0.271303	-1.87209	0.00319623	0.0491285	CKLF	chr16	+	66552563	66566251	1161	protein_coding	chemokine-like_factor
ENSG00000158825	46.0817	12.5021	0.271303	-1.87209	0.00319623	0.0491285	CDA	chr1	+	20588948	20618908	963	protein_coding	cytidine_deaminase
ENSG00000167969	848.731	355.173	0.418475	-1.25651	0.0031989	0.0491322	ECI1	chr16	-	2239395	2252300	3234	protein_coding	enoyl-CoA_delta_isomerase_1
ENSG00000167468	3616.72	1538.37	0.425351	-1.23321	0.00320566	0.0491988	GPX4	chr19	+	1103926	1106791	2019	protein_coding	glutathione_peroxidase_4
ENSG00000188452	8.63756	36.4578	4.22084	2.06106	0.00321704	0.0492988	CERKL	chr2	-	181536676	181680665	4765	protein_coding	ceramide_kinase_like
ENSG00000277586	9.59767	36.4578	3.79861	1.91111	0.00321704	0.0492988	NEFL	chr8	-	24950955	24957110	4329	protein_coding	neurofilament_light_polypeptide
ENSG00000127124	58.5631	153.112	2.61447	1.38451	0.0032336	0.049515	HIVEP3	chr1	-	41506365	42035925	14224	protein_coding	human_immunodeficiency_virus_type_I_enhancer_binding_protein_3
ENSG00000149357	1097.4	461.411	0.420459	-1.24975	0.0032445	0.0496445	LAMTOR1	chr11	-	72085895	72103387	2778	protein_coding	late_endosomal/lysosomal_adaptor_MAPK_and_MTOR_activator_1
ENSG00000091947	504.052	208.314	0.413278	-1.27434	0.00325787	0.049801	TMEM101	chr17	-	44011188	44023946	3029	protein_coding	transmembrane_protein_101
ENSG00000182899	7168.15	3061.12	0.427045	-1.22751	0.00326166	0.049801	RPL35A	chr3	+	197949987	197956610	2977	protein_coding	ribosomal_protein_L35a
ENSG00000079156	98.8876	248.934	2.51735	1.33074	0.0032631	0.049801	OSBPL6	chr2	+	178194481	178402891	11486	protein_coding	oxysterol_binding_protein_like_6
ENSG00000023287	240.983	581.189	2.41174	1.26961	0.00326612	0.049801	RB1CC1	chr8	-	52622456	52745843	7615	protein_coding	RB1_inducible_coiled-coil_1
ENSG00000163453	26625.7	11392.5	0.427876	-1.22473	0.00326799	0.049801	IGFBP7	chr4	-	57030773	57110385	1930	protein_coding	insulin_like_growth_factor_binding_protein_7
ENSG00000130559	264.986	637.433	2.40553	1.26593	0.00327057	0.049801	CAMSAP1	chr9	-	135808487	135907228	8642	protein_coding	calmodulin_regulated_spectrin_associated_protein_1
ENSG00000189079	108.489	269.765	2.48658	1.31311	0.00327192	0.049801	ARID2	chr12	+	45729665	45908040	12127	protein_coding	AT-rich_interaction_domain_2
ENSG00000182158	1166.53	2740.33	2.34913	1.23203	0.00328153	0.049875	CREB3L2	chr7	-	137874979	138002067	8788	protein_coding	cAMP_responsive_element_binding_protein_3-like_2
ENSG00000117984	6609.37	2823.65	0.427219	-1.22692	0.00328337	0.049875	CTSD	chr11	-	1752752	1763992	2999	protein_coding	cathepsin_D
ENSG00000154767	125.771	312.469	2.48444	1.31201	0.00328416	0.049875	XPC	chr3	-	14145147	14178783	4798	protein_coding	xeroderma_pigmentosum_complementation_group_C
ENSG00000011405	299.55	716.591	2.39223	1.25798	0.00329175	0.0499527	PIK3C2A	chr11	-	17077730	17207983	9204	protein_coding	phosphatidylinositol-4-phosphate_3-kinase_catalytic_subunit_type_2_alpha
ENSG00000116701	55.6828	147.904	2.65618	1.40722	0.00329924	0.0499862	NCF2	chr1	-	183555563	183590876	2928	protein_coding	neutrophil_cytosolic_factor_2
ENSG00000128342	3451.58	1471.72	0.426389	-1.22969	0.00329938	0.0499862	LIF	chr22	-	30240447	30246851	3969	protein_coding	leukemia_inhibitory_factor
ENSG00000273899	57.603	17.7099	0.307447	-1.69494	0.00330135	0.0499862	NOL12	chr22	+	37681673	37693478	3589	protein_coding	nucleolar_protein_12
ENSG00000092969	273.627	655.139	2.39428	1.25918	0.00330758	0.0500432	TGFB2	chr1	+	218346235	218444619	5151	protein_coding	transforming_growth_factor_beta_2
ENSG00000106211	11866.9	5081.73	0.428227	-1.22353	0.00332625	0.0502881	HSPB1	chr7	+	76302544	76304295	1634	protein_coding	heat_shock_protein_family_B_(small)_member_1
ENSG00000152223	706.635	1664.4	2.35539	1.23581	0.00333651	0.0503166	EPG5	chr18	-	45847609	45967274	13675	protein_coding	ectopic_P-granules_autophagy_protein_5_homolog_(C._elegans)
ENSG00000249456	0.95662	14.5852	15.2466	3.76069	0.00334606	0.0503166	RP11-298J20.4	chr10	+	124917143	124942881	555	sense_overlapping	NA
ENSG00000187987	0.95662	14.5852	15.2466	3.76069	0.00334606	0.0503166	ZSCAN23	chr6	-	28431930	28443502	3283	protein_coding	zinc_finger_and_SCAN_domain_containing_23
ENSG00000279410	13.4381	1.04513	0.0777735	-3.53984	0.00334606	0.0503166	RP11-1102P22.3	chr16	-	17192863	17194232	1370	TEC	NA
ENSG00000122863	641.348	1512.34	2.35806	1.23743	0.0033476	0.0503166	CHST3	chr10	+	71964365	72013564	6970	protein_coding	carbohydrate_(chondroitin_6)_sulfotransferase_3
ENSG00000173457	3920.11	1674.82	0.427238	-1.22683	0.00334923	0.0503166	PPP1R14B	chr11	-	64244480	64246941	1655	protein_coding	protein_phosphatase_1_regulatory_inhibitor_subunit_14B
ENSG00000240682	231.382	91.66	0.396141	-1.3348	0.00335248	0.0503166	ISY1	chr3	-	129127415	129161293	4102	protein_coding	ISY1_splicing_factor_homolog
ENSG00000068024	95.0472	239.56	2.52044	1.33246	0.00335377	0.0503166	HDAC4	chr2	-	239048168	239401654	13368	protein_coding	histone_deacetylase_4
ENSG00000114383	428.204	176.026	0.411079	-1.28195	0.00335464	0.0503166	TUSC2	chr3	-	50320027	50328251	2406	protein_coding	tumor_suppressor_candidate_2
ENSG00000127824	260.185	104.159	0.400325	-1.31979	0.00335648	0.0503166	TUBA4A	chr2	-	219249711	219278170	4079	protein_coding	tubulin_alpha_4a
ENSG00000116580	151.693	371.837	2.45124	1.29276	0.00335717	0.0503166	GON4L	chr1	-	155749662	155859400	11967	protein_coding	gon-4-like_(C._elegans)
ENSG00000103479	113.289	281.222	2.48234	1.31069	0.00335791	0.0503166	RBL2	chr16	+	53433977	53491649	7320	protein_coding	retinoblastoma-like_2
ENSG00000220205	577.02	239.56	0.415168	-1.26782	0.00336779	0.0504273	VAMP2	chr17	-	8159149	8163546	3268	protein_coding	vesicle_associated_membrane_protein_2
ENSG00000166348	25.9195	77.0783	2.97376	1.56744	0.00337319	0.0504709	USP54	chr10	-	73497538	73625953	9498	protein_coding	ubiquitin_specific_peptidase_54
ENSG00000100129	368.677	874.907	2.3731	1.24647	0.00337699	0.0504905	EIF3L	chr22	+	37848868	37889407	4296	protein_coding	eukaryotic_translation_initiation_factor_3_subunit_L
ENSG00000138792	2.87687	19.793	6.88004	2.72827	0.00338513	0.0505749	ENPEP	chr4	+	110365733	110565285	7802	protein_coding	glutamyl_aminopeptidase_(aminopeptidase_A)
ENSG00000232533	138.252	52.081	0.376711	-1.40645	0.00344624	0.05145	AC093673.5	chr7	-	143379692	143380495	648	antisense	NA
ENSG00000118965	54.7227	144.779	2.64569	1.40147	0.0034512	0.0514638	WDR35	chr2	-	19910260	19990131	7836	protein_coding	WD_repeat_domain_35
ENSG00000198795	31.6801	91.66	2.8933	1.52879	0.00345477	0.0514638	ZNF521	chr18	-	25061926	25352190	6223	protein_coding	zinc_finger_protein_521
ENSG00000128872	58.5631	152.07	2.59669	1.37467	0.00345478	0.0514638	TMOD2	chr15	+	51751561	51816368	11636	protein_coding	tropomodulin_2
ENSG00000127554	336.034	136.447	0.406051	-1.29954	0.00346445	0.0515329	GFER	chr16	+	1984207	1987749	2687	protein_coding	growth_factor_augmenter_of_liver_regeneration
ENSG00000100644	2560.6	5964.97	2.32952	1.21999	0.00346591	0.0515329	HIF1A	chr14	+	61695513	61748259	5151	protein_coding	hypoxia_inducible_factor_1_alpha_subunit_(basic_helix-loop-helix_transcription_factor)
ENSG00000102189	318.752	759.294	2.38209	1.25188	0.00346704	0.0515329	EEA1	chr12	-	92770637	92929331	10150	protein_coding	early_endosome_antigen_1
ENSG00000247903	72.0046	23.9592	0.332745	-1.58279	0.00347918	0.0516754	RP11-421F16.3	chr12	+	26971586	26979582	2549	antisense	NA
ENSG00000182774	2880.32	1233.2	0.428148	-1.22374	0.00348575	0.0517023	RPS17	chr15	-	82536753	82540564	3812	protein_coding	ribosomal_protein_S17
ENSG00000164010	38.4009	105.2	2.73952	1.45078	0.00349741	0.0517023	ERMAP	chr1	+	42817124	42844989	4631	protein_coding	erythroblast_membrane-associated_protein_(Scianna_blood_group)
ENSG00000110422	228.502	546.818	2.39306	1.25837	0.0035032	0.0517023	HIPK3	chr11	+	33256672	33357023	7958	protein_coding	homeodomain_interacting_protein_kinase_3
ENSG00000145246	297.63	707.217	2.37616	1.24826	0.00351331	0.0517023	ATP10D	chr4	+	47485288	47593486	7965	protein_coding	ATPase_class_V_type_10D
ENSG00000210164	59.5232	18.7514	0.315027	-1.66025	0.00351463	0.0517023	MT-TG	chrMT	+	9991	10058	68	Mt_tRNA	mitochondrially_encoded_tRNA_glycine
ENSG00000275131	1.91674	16.6683	8.69618	3.03733	0.00351516	0.0517023	CH17-472G23.4	chr1	-	120489625	120579190	6524	unprocessed_pseudogene	NA
ENSG00000224888	1.91674	16.6683	8.69618	3.03733	0.00351516	0.0517023	RP5-1142A6.2	chr16	+	88731180	88741425	4797	antisense	NA
ENSG00000155980	1.91674	16.6683	8.69618	3.03733	0.00351516	0.0517023	KIF5A	chr12	+	57549998	57586632	6261	protein_coding	kinesin_family_member_5A
ENSG00000228214	17.2785	2.08666	0.120766	-2.97884	0.00351516	0.0517023	LINC00693	chr3	+	28574791	28758340	2299	antisense	long_intergenic_non-protein_coding_RNA_693
ENSG00000279865	17.2785	2.08666	0.120766	-2.97884	0.00351516	0.0517023	RP11-69M1.6	chr12	-	8080381	8082163	1783	TEC	NA
ENSG00000257604	17.2785	2.08666	0.120766	-2.97884	0.00351516	0.0517023	RP11-359M6.2	chr12	-	79500119	79500687	243	processed_pseudogene	NA
ENSG00000167377	1.91674	16.6683	8.69618	3.03733	0.00351516	0.0517023	ZNF23	chr16	-	71447597	71463095	7287	protein_coding	zinc_finger_protein_23
ENSG00000261438	17.2785	2.08666	0.120766	-2.97884	0.00351516	0.0517023	RP11-399O19.9	chr10	+	89015836	89017059	1224	sense_overlapping	NA
ENSG00000170889	9754.68	4197.46	0.430302	-1.21656	0.00351669	0.0517023	RPS9	chr19	+	54200742	54249003	4371	protein_coding	ribosomal_protein_S9
ENSG00000108479	490.611	204.148	0.416109	-1.26449	0.00352373	0.0517682	GALK1	chr17	-	75751594	75765711	2891	protein_coding	galactokinase_1
ENSG00000091409	237.143	567.649	2.3937	1.25877	0.00356232	0.0522972	ITGA6	chr2	+	172427354	172506282	6533	protein_coding	integrin_subunit_alpha_6
ENSG00000154723	984.105	416.624	0.423353	-1.23983	0.00356982	0.0523463	ATP5J	chr21	-	25716503	25735673	2043	protein_coding	ATP_synthase_H+_transporting_mitochondrial_Fo_complex_subunit_F6
ENSG00000140836	536.696	1262.36	2.3521	1.23374	0.00357082	0.0523463	ZFHX3	chr16	-	72782885	73059698	17503	protein_coding	zinc_finger_homeobox_3
ENSG00000167397	473.329	196.857	0.415898	-1.2652	0.00358323	0.0524902	VKORC1	chr16	-	31090842	31095980	2191	protein_coding	vitamin_K_epoxide_reductase_complex_subunit_1
ENSG00000122008	124.81	307.261	2.46182	1.29881	0.00359384	0.0526075	POLK	chr5	+	75511756	75601144	9105	protein_coding	polymerase_(DNA_directed)_kappa
ENSG00000179277	7.67745	33.3331	4.34169	2.09959	0.00360343	0.0526537	MEIS3P1	chr17	+	15786618	15787575	958	processed_pseudogene	Meis_homeobox_3_pseudogene_1
ENSG00000189423	7.67745	33.3331	4.34169	2.09959	0.00360343	0.0526537	USP32P3	chr17	+	20415547	20431008	1943	transcribed_unprocessed_pseudogene	ubiquitin_specific_peptidase_32_pseudogene_3
ENSG00000049249	10.5578	38.5409	3.65047	1.8552	0.00360547	0.0526537	TNFRSF9	chr1	-	7915894	7943165	6331	protein_coding	tumor_necrosis_factor_receptor_superfamily_member_9
ENSG00000162585	938.981	397.876	0.423732	-1.23853	0.0036096	0.0526537	FAAP20	chr1	-	2184461	2212720	10916	protein_coding	Fanconi_anemia_core_complex_associated_protein_20
ENSG00000245532	3946.03	1697.73	0.430238	-1.21674	0.00360998	0.0526537	NEAT1	chr11	+	65422774	65445540	22767	lincRNA	nuclear_paraspeckle_assembly_transcript_1_(non-protein_coding)
ENSG00000099804	1285.58	547.86	0.426158	-1.23036	0.00361519	0.0526918	CDC34	chr19	+	531712	542092	1942	protein_coding	cell_division_cycle_34
ENSG00000196110	17.2785	55.2057	3.19505	1.66834	0.00362946	0.0528229	ZNF699	chr19	-	9294275	9309838	3623	protein_coding	zinc_finger_protein_699
ENSG00000184182	206.419	82.286	0.398635	-1.32563	0.0036327	0.0528229	UBE2F	chr2	+	237966827	238042782	4238	protein_coding	ubiquitin_conjugating_enzyme_E2F_(putative)
ENSG00000105472	2223.6	954.065	0.429063	-1.22064	0.00363383	0.0528229	CLEC11A	chr19	+	50723329	50725718	1469	protein_coding	C-type_lectin_domain_family_11_member_A
ENSG00000164587	9857.41	4254.74	0.431629	-1.21211	0.0036346	0.0528229	RPS14	chr5	-	150443190	150449756	4544	protein_coding	ribosomal_protein_S14
ENSG00000174501	24.9594	73.9536	2.96296	1.56201	0.00364819	0.0529824	ANKRD36C	chr2	-	95836919	95991831	8574	protein_coding	ankyrin_repeat_domain_36C
ENSG00000124198	343.715	813.455	2.36666	1.24253	0.00365727	0.0530762	ARFGEF2	chr20	+	48921890	49036693	8945	protein_coding	ADP_ribosylation_factor_guanine_nucleotide_exchange_factor_2
ENSG00000087884	165.135	63.5381	0.384765	-1.37632	0.00367639	0.0533155	AAMDC	chr11	+	77821109	77918432	1943	protein_coding	adipogenesis_associated_Mth938_domain_containing
ENSG00000114631	80.6456	28.1254	0.348753	-1.5158	0.00368172	0.053348	PODXL2	chr3	+	127629181	127672809	2186	protein_coding	podocalyxin-like_2
ENSG00000102309	157.454	60.4135	0.383689	-1.38027	0.00368389	0.053348	PIN4	chrX	+	72181353	72302926	4011	protein_coding	peptidylprolyl_cis/trans_isomerase_NIMA-interacting_4
ENSG00000205352	370.598	153.112	0.413148	-1.27463	0.00368711	0.0533565	PRR13	chr12	+	53441605	53446645	2897	protein_coding	proline_rich_13
ENSG00000090238	209.3	83.3276	0.398126	-1.32749	0.00368998	0.05336	YPEL3	chr16	-	30092314	30096915	3181	protein_coding	yippee_like_3
ENSG00000226328	136.332	52.081	0.382017	-1.38629	0.00370516	0.0535413	NUP50-AS1	chr22	-	45133020	45163781	2263	lincRNA	NUP50_antisense_RNA_1_(head_to_head)
ENSG00000125835	3161.63	1362.35	0.430903	-1.2145	0.00371249	0.053609	SNRPB	chr20	-	2461634	2470853	1278	protein_coding	small_nuclear_ribonucleoprotein_polypeptides_B_and_B1
ENSG00000147124	46.0817	122.907	2.66714	1.41271	0.0037163	0.0536258	ZNF41	chrX	-	47445879	47482946	4784	protein_coding	zinc_finger_protein_41
ENSG00000154188	43.2014	116.657	2.70031	1.43035	0.00371992	0.0536399	ANGPT1	chr8	-	107249482	107498055	7128	protein_coding	angiopoietin_1
ENSG00000182568	20.1589	62.4966	3.1002	1.62601	0.00372359	0.0536546	SATB1	chr3	-	18345387	18445588	13409	protein_coding	SATB_homeobox_1
ENSG00000081692	180.497	70.829	0.392412	-1.34811	0.00372766	0.0536752	JMJD4	chr1	-	227730425	227735411	4315	protein_coding	jumonji_domain_containing_4
ENSG00000138448	3212.51	7425.22	2.31135	1.2087	0.00374836	0.0539348	ITGAV	chr2	+	186590065	186680901	8211	protein_coding	integrin_subunit_alpha_V
ENSG00000103742	62.4035	160.402	2.57041	1.36013	0.0037591	0.0540511	IGDCC4	chr15	-	65381464	65423072	7764	protein_coding	immunoglobulin_superfamily_DCC_subclass_member_4
ENSG00000101849	136.332	331.217	2.42949	1.27983	0.00376749	0.0541333	TBL1X	chrX	+	9463295	9719743	7009	protein_coding	transducin_(beta)-like_1X-linked
ENSG00000179295	782.483	1819.59	2.32541	1.21734	0.0038001	0.0545631	PTPN11	chr12	+	112418351	112509913	7017	protein_coding	protein_tyrosine_phosphatase_non-receptor_type_11
ENSG00000021776	183.377	439.538	2.39691	1.26057	0.00380813	0.0546398	AQR	chr15	-	34851782	34969839	13528	protein_coding	aquarius_intron-binding_spliceosomal_factor
ENSG00000154678	265.946	108.325	0.407319	-1.29485	0.00381888	0.0547545	PDE1C	chr7	-	31751179	32299329	13821	protein_coding	phosphodiesterase_1C
ENSG00000136861	408.042	957.189	2.34581	1.22982	0.00382152	0.0547545	CDK5RAP2	chr9	-	120388869	120580170	10080	protein_coding	CDK5_regulatory_subunit_associated_protein_2
ENSG00000132953	196.818	470.785	2.39197	1.25763	0.00383043	0.0548434	XPO4	chr13	-	20777329	20903048	10500	protein_coding	exportin_4
ENSG00000101439	3890.35	1683.15	0.432648	-1.20868	0.00383484	0.0548677	CST3	chr20	-	23626706	23638473	3695	protein_coding	cystatin_C
ENSG00000196154	4464.49	1933.12	0.433	-1.20751	0.0038452	0.0549457	S100A4	chr1	-	153543613	153550136	1025	protein_coding	S100_calcium_binding_protein_A4
ENSG00000130939	380.199	892.613	2.34775	1.23099	0.00384571	0.0549457	UBE4B	chr1	+	10032832	10181239	9128	protein_coding	ubiquitination_factor_E4B
ENSG00000088826	449.326	187.483	0.417253	-1.26048	0.00385468	0.0550351	SMOX	chr20	+	4120980	4187747	2946	protein_coding	spermine_oxidase
ENSG00000169375	194.898	466.619	2.39417	1.25895	0.00386446	0.0551359	SIN3A	chr15	-	75369379	75455842	12453	protein_coding	SIN3_transcription_regulator_family_member_A
ENSG00000069956	294.749	695.76	2.36051	1.23873	0.00386868	0.0551378	MAPK6	chr15	+	51952106	52067372	6388	protein_coding	mitogen-activated_protein_kinase_6
ENSG00000171984	45.1216	12.5021	0.277076	-1.8418	0.00387003	0.0551378	C20orf196	chr20	+	5750393	5863912	1702	protein_coding	chromosome_20_open_reading_frame_196
ENSG00000149289	70.0844	178.109	2.54135	1.34394	0.0038744	0.0551613	ZC3H12C	chr11	+	110093361	110171841	9719	protein_coding	zinc_finger_CCCH-type_containing_12C
ENSG00000150787	721.036	306.22	0.424694	-1.23519	0.00388578	0.0552678	PTS	chr11	+	112226365	112269955	3130	protein_coding	6-pyruvoyltetrahydropterin_synthase
ENSG00000164713	1713.79	737.422	0.430288	-1.2165	0.00388734	0.0552678	BRI3	chr7	+	98252379	98310441	5139	protein_coding	brain_protein_I3
ENSG00000180879	2331.13	1007.18	0.432057	-1.21061	0.0038983	0.055324	SSR4	chrX	+	153793516	153798505	4590	protein_coding	signal_sequence_receptor_delta
ENSG00000159720	1616.82	695.76	0.430327	-1.21636	0.00389919	0.055324	ATP6V0D1	chr16	-	67438014	67481237	8212	protein_coding	ATPase_H+_transporting_lysosomal_38kDa_V0_subunit_d1
ENSG00000061987	280.348	661.389	2.35917	1.23789	0.00389948	0.055324	MON2	chr12	+	62466817	62600479	16014	protein_coding	MON2_homolog_regulator_of_endosome-to-Golgi_trafficking
ENSG00000212916	4.79711	25.0007	5.21162	2.35064	0.00390492	0.0553625	MAP10	chr1	+	232804892	232808407	3516	protein_coding	microtubule_associated_protein_10
ENSG00000170430	393.64	163.527	0.415423	-1.26675	0.00393169	0.0556427	MGMT	chr10	+	129467184	129768007	3557	protein_coding	O-6-methylguanine-DNA_methyltransferase
ENSG00000172663	393.64	163.527	0.415423	-1.26675	0.00393169	0.0556427	TMEM134	chr11	-	67461710	67469272	5892	protein_coding	transmembrane_protein_134
ENSG00000110711	835.289	356.214	0.426456	-1.22926	0.00393292	0.0556427	AIP	chr11	+	67483041	67491103	1640	protein_coding	aryl_hydrocarbon_receptor_interacting_protein
ENSG00000087086	13430.9	5846.23	0.435281	-1.19996	0.00395895	0.0559263	FTL	chr19	+	48965301	48966878	878	protein_coding	ferritin_light_polypeptide
ENSG00000131100	1610.09	693.677	0.43083	-1.21467	0.00396159	0.0559263	ATP6V1E1	chr22	-	17592136	17628818	3212	protein_coding	ATPase_H+_transporting_lysosomal_31kDa_V1_subunit_E1
ENSG00000092068	71.0445	23.9592	0.337242	-1.56345	0.00396221	0.0559263	SLC7A8	chr14	-	23125295	23183674	5991	protein_coding	solute_carrier_family_7_(amino_acid_transporter_light_chain_L_system)_member_8
ENSG00000137166	155.534	372.879	2.39741	1.26076	0.00396639	0.0559263	FOXP4	chr6	+	41546426	41602384	6170	protein_coding	forkhead_box_P4
ENSG00000112893	653.829	1518.59	2.3226	1.21558	0.00396772	0.0559263	MAN2A1	chr5	+	109689366	109869625	11815	protein_coding	mannosidase_alpha_class_2A_member_1
ENSG00000100162	264.986	108.325	0.408795	-1.28963	0.00396951	0.0559263	CENPM	chr22	-	41938721	41947164	1778	protein_coding	centromere_protein_M
ENSG00000132846	26.8796	78.1198	2.90629	1.53455	0.00397741	0.0559663	ZBED3	chr5	-	77072072	77087323	6514	protein_coding	zinc_finger_BED-type_containing_3
ENSG00000163349	365.797	857.2	2.34338	1.22829	0.00397991	0.0559663	HIPK1	chr1	+	113929192	113977869	9280	protein_coding	homeodomain_interacting_protein_kinase_1
ENSG00000130520	1490.08	641.599	0.43058	-1.2155	0.00398104	0.0559663	LSM4	chr19	-	18306230	18323274	3029	protein_coding	LSM4_homolog_U6_small_nuclear_RNA_and_mRNA_degradation_associated
ENSG00000166595	1044.59	447.871	0.428752	-1.22157	0.0039834	0.0559663	FAM96B	chr16	-	66932055	66934423	1070	protein_coding	family_with_sequence_similarity_96_member_B
ENSG00000206560	264.986	624.934	2.35837	1.23737	0.00400046	0.0561614	ANKRD28	chr3	-	15667236	15859771	11279	protein_coding	ankyrin_repeat_domain_28
ENSG00000144724	477.169	1111.34	2.32902	1.2195	0.00400282	0.0561614	PTPRG	chr3	+	61561569	62297613	14633	protein_coding	protein_tyrosine_phosphatase_receptor_type_G
ENSG00000011422	1834.76	792.624	0.432004	-1.21076	0.00401127	0.056241	PLAUR	chr19	-	43646095	43670547	4457	protein_coding	plasminogen_activator_urokinase_receptor
ENSG00000123933	1800.2	778.042	0.432199	-1.21011	0.00402606	0.0564094	MXD4	chr4	-	2247432	2262294	7058	protein_coding	MAX_dimerization_protein_4
ENSG00000004059	1455.52	628.059	0.431502	-1.21241	0.00403628	0.0565136	ARF5	chr7	+	127588345	127591705	1871	protein_coding	ADP_ribosylation_factor_5
ENSG00000105856	96.0073	237.477	2.47353	1.30539	0.00404022	0.0565297	HBP1	chr7	+	107168961	107202529	6351	protein_coding	HMG-box_transcription_factor_1
ENSG00000124562	873.693	373.92	0.427977	-1.22414	0.00404531	0.0565618	SNRPC	chr6	+	34757406	34773794	1277	protein_coding	small_nuclear_ribonucleoprotein_polypeptide_C
ENSG00000117713	620.225	1437.34	2.31746	1.21237	0.00405647	0.0566201	ARID1A	chr1	+	26696033	26782104	9246	protein_coding	AT-rich_interaction_domain_1A
ENSG00000176928	9.59767	35.4162	3.69009	1.86944	0.00406065	0.0566201	GCNT4	chr5	-	75025346	75030899	5554	protein_coding	glucosaminyl_(N-acetyl)_transferase_4_core_2
ENSG00000198205	9.59767	35.4162	3.69009	1.86944	0.00406065	0.0566201	ZXDA	chrX	-	57906708	57910820	4113	protein_coding	zinc_finger_X-linked_duplicated_A
ENSG00000237380	34.5605	9.37745	0.271335	-1.86864	0.00406065	0.0566201	HOXD-AS2	chr2	-	176121611	176137098	1429	antisense	HOXD_cluster_antisense_RNA_2
ENSG00000197766	29.7599	7.29436	0.245107	-2.01091	0.00406587	0.0566539	CFD	chr19	+	859643	863630	1222	protein_coding	complement_factor_D_(adipsin)
ENSG00000185760	272.667	640.558	2.34923	1.23178	0.00407004	0.056673	KCNQ5	chr6	+	72621792	73198851	7570	protein_coding	potassium_channel_voltage_gated_KQT-like_subfamily_Q_member_5
ENSG00000025434	58.5631	18.7514	0.320191	-1.63684	0.00409161	0.0569343	NR1H3	chr11	+	47248300	47269032	4533	protein_coding	nuclear_receptor_subfamily_1_group_H_member_3
ENSG00000135540	70.0844	177.067	2.52649	1.33548	0.00409997	0.0570115	NHSL1	chr6	-	138422043	138692571	8741	protein_coding	NHS_like_1
ENSG00000175764	34.5605	93.7431	2.71244	1.43611	0.00410978	0.0571088	TTLL11	chr9	-	121821928	122093606	3535	protein_coding	tubulin_tyrosine_ligase_like11
ENSG00000102699	250.584	589.522	2.35259	1.23381	0.00411599	0.0571559	PARP4	chr13	-	24420926	24512810	6080	protein_coding	poly(ADP-ribose)_polymerase_family_member_4
ENSG00000171421	318.752	132.281	0.414995	-1.26809	0.00411924	0.0571618	MRPL36	chr5	-	1798386	1801366	1394	protein_coding	mitochondrial_ribosomal_protein_L36
ENSG00000132326	30.72	87.4938	2.8481	1.50599	0.00412624	0.0572198	PER2	chr2	-	238244038	238290102	6877	protein_coding	period_circadian_clock_2
ENSG00000173992	423.403	178.109	0.42066	-1.24873	0.00414634	0.0574522	CCS	chr11	+	66592821	66606019	2474	protein_coding	copper_chaperone_for_superoxide_dismutase
ENSG00000134825	1052.27	453.078	0.430571	-1.21547	0.00416583	0.0574522	TMEM258	chr11	-	61768501	61792802	3068	protein_coding	transmembrane_protein_258
ENSG00000072657	1.38778e-17	10.419	7.50768e+17	6.39905	0.00417417	0.0574522	TRHDE	chr12	+	72087266	72670757	11950	protein_coding	thyrotropin-releasing_hormone_degrading_enzyme
ENSG00000172000	9.59767	1.38778e-17	1.44595e-18	-6.28304	0.00417417	0.0574522	ZNF556	chr19	+	2867335	2883445	6574	protein_coding	zinc_finger_protein_556
ENSG00000261567	1.38778e-17	10.419	7.50768e+17	6.39905	0.00417417	0.0574522	RP11-680G10.1	chr16	+	85357463	85359449	289	lincRNA	NA
ENSG00000278765	9.59767	1.38778e-17	1.44595e-18	-6.28304	0.00417417	0.0574522	RP5-890E16.5	chr17	-	48066704	48067293	590	lincRNA	NA
ENSG00000248100	9.59767	1.38778e-17	1.44595e-18	-6.28304	0.00417417	0.0574522	RP11-709A23.1	chr12	-	27547050	27552773	2639	lincRNA	NA
ENSG00000166407	1.38778e-17	10.419	7.50768e+17	6.39905	0.00417417	0.0574522	LMO1	chr11	-	8224304	8268716	1690	protein_coding	LIM_domain_only_1
ENSG00000263105	9.59767	1.38778e-17	1.44595e-18	-6.28304	0.00417417	0.0574522	RP11-95P2.3	chr16	-	4180117	4183515	318	lincRNA	NA
ENSG00000120915	9.59767	1.38778e-17	1.44595e-18	-6.28304	0.00417417	0.0574522	EPHX2	chr8	+	27490779	27545564	4473	protein_coding	epoxide_hydrolase_2_cytoplasmic
ENSG00000279078	9.59767	1.38778e-17	1.44595e-18	-6.28304	0.00417417	0.0574522	SND1-IT1	chr7	+	127997597	128000077	2481	lincRNA	SND1_intronic_transcript_1
ENSG00000080561	41.2812	110.408	2.67453	1.4164	0.00418271	0.0575307	MID2	chrX	+	107825755	107927193	3097	protein_coding	midline_2
ENSG00000148803	226.582	91.66	0.404534	-1.30457	0.00419005	0.0575338	FUOM	chr10	-	133355154	133358035	1284	protein_coding	fucose_mutarotase
ENSG00000184445	176.656	418.707	2.37018	1.24437	0.00419039	0.0575338	KNTC1	chr12	+	122527246	122626396	11325	protein_coding	kinetochore_associated_1
ENSG00000115350	693.193	295.804	0.426727	-1.22829	0.00419145	0.0575338	POLE4	chr2	+	74958492	74970128	2151	protein_coding	polymerase_(DNA-directed)_epsilon_4_accessory_subunit
ENSG00000072506	1389.27	600.979	0.432586	-1.20878	0.00419777	0.0575816	HSD17B10	chrX	-	53431258	53434373	1115	protein_coding	hydroxysteroid_(17-beta)_dehydrogenase_10
ENSG00000162104	378.278	880.114	2.32663	1.21795	0.00420104	0.0575875	ADCY9	chr16	-	3953387	4116185	10358	protein_coding	adenylate_cyclase_9
ENSG00000111885	226.582	533.278	2.35358	1.23437	0.00420605	0.0576172	MAN1A1	chr6	-	119177209	119349761	5014	protein_coding	mannosidase_alpha_class_1A_member_1
ENSG00000138758	3063.7	7005.48	2.28661	1.19318	0.00421047	0.0576354	SEPT11	chr4	+	76949703	77040384	9787	protein_coding	septin_11
ENSG00000172534	880.414	2024.78	2.2998	1.20139	0.00421306	0.0576354	HCFC1	chrX	-	153947553	153971807	9004	protein_coding	host_cell_factor_C1
ENSG00000142168	2733.42	1191.54	0.435915	-1.1978	0.00423504	0.0578969	SOD1	chr21	+	31659622	31668931	2019	protein_coding	superoxide_dismutase_1_soluble
ENSG00000164236	35.5206	95.8262	2.69777	1.42839	0.00424134	0.057944	ANKRD33B	chr5	+	10564330	10657816	9783	protein_coding	ankyrin_repeat_domain_33B
ENSG00000168502	391.72	911.361	2.32656	1.21792	0.00424738	0.0579875	MTCL1	chr18	+	8705661	8832778	12665	protein_coding	microtubule_crosslinking_factor_1
ENSG00000073792	83.5259	206.231	2.46906	1.3026	0.00427238	0.0582299	IGF2BP2	chr3	-	185643739	185825056	4735	protein_coding	insulin_like_growth_factor_2_mRNA_binding_protein_2
ENSG00000127081	17.2785	54.1642	3.13477	1.64092	0.0042729	0.0582299	ZNF484	chr9	-	92845031	92878038	4031	protein_coding	zinc_finger_protein_484
ENSG00000159459	254.425	595.771	2.34164	1.22709	0.00427376	0.0582299	UBR1	chr15	-	42942897	43106113	9928	protein_coding	ubiquitin_protein_ligase_E3_component_n-recognin_1
ENSG00000167705	81.6057	29.1669	0.357413	-1.48061	0.00429447	0.0584729	RILP	chr17	-	1646145	1650077	2103	protein_coding	Rab_interacting_lysosomal_protein
ENSG00000151694	162.255	386.419	2.38156	1.25122	0.00430611	0.058592	ADAM17	chr2	-	9488486	9555792	5491	protein_coding	ADAM_metallopeptidase_domain_17
ENSG00000204262	9648.1	21976.7	2.27783	1.18765	0.00431294	0.058617	COL5A2	chr2	-	189031896	189179879	7156	protein_coding	collagen_type_V_alpha_2
ENSG00000226380	60.4833	19.793	0.327246	-1.60578	0.00431373	0.058617	AC058791.1	chr7	-	130876809	130913310	6619	lincRNA	NA
ENSG00000115594	365.797	849.909	2.32344	1.21597	0.00433863	0.0588816	IL1R1	chr2	+	102064544	102179874	7083	protein_coding	interleukin_1_receptor_type_I
ENSG00000125378	346.595	144.779	0.417718	-1.25872	0.00433918	0.0588816	BMP4	chr14	-	53949736	53958761	3082	protein_coding	bone_morphogenetic_protein_4
ENSG00000141384	12.478	41.6655	3.33912	1.72891	0.00434191	0.0588816	TAF4B	chr18	+	26225936	26391685	5395	protein_coding	TATA-box_binding_protein_associated_factor_4b
ENSG00000106992	396.521	166.652	0.420285	-1.24998	0.00435034	0.0589564	AK1	chr9	-	127866480	127877743	2667	protein_coding	adenylate_kinase_1
ENSG00000234857	3.83699	21.8761	5.70136	2.47183	0.00436855	0.0590825	HNRNPUL2-BSCL2	chr11	-	62690275	62727384	4001	protein_coding	HNRNPUL2-BSCL2_readthrough_(NMD_candidate)
ENSG00000273218	22.0791	4.16972	0.188854	-2.37162	0.00436855	0.0590825	LLNLR-246C6.1	chr19	-	15346068	15348417	1769	lincRNA	NA
ENSG00000121769	97.9275	35.4162	0.361658	-1.46425	0.00437075	0.0590825	FABP3	chr1	-	31365625	31376850	1026	protein_coding	fatty_acid_binding_protein_3_muscle_and_heart
ENSG00000142207	338.914	788.458	2.32642	1.21779	0.0043713	0.0590825	URB1	chr21	-	32311018	32393026	11461	protein_coding	URB1_ribosome_biogenesis_1_homolog_(S._cerevisiae)
ENSG00000164916	526.135	1213.41	2.30627	1.20536	0.00437765	0.0591161	FOXK1	chr7	+	4682309	4771443	13093	protein_coding	forkhead_box_K1
ENSG00000135404	21346	9384.38	0.439631	-1.18562	0.00437962	0.0591161	CD63	chr12	-	55725323	55729707	2633	protein_coding	CD63_molecule
ENSG00000108821	235736	535553	2.27184	1.18386	0.00440208	0.0593797	COL1A1	chr17	-	50183289	50201632	9819	protein_coding	collagen_type_I_alpha_1
ENSG00000132541	202.579	82.286	0.406192	-1.29855	0.00442589	0.0596613	HRSP12	chr8	-	98102344	98117241	1567	protein_coding	heat-responsive_protein_12
ENSG00000221983	7328.49	3220.48	0.439447	-1.18621	0.00442954	0.0596707	UBA52	chr19	+	18571730	18577550	4306	protein_coding	ubiquitin_A-52_residue_ribosomal_protein_fusion_product_1
ENSG00000060749	342.755	795.749	2.32163	1.21482	0.00443463	0.0596996	QSER1	chr11	+	32893178	32993316	10537	protein_coding	glutamine_and_serine_rich_1
ENSG00000141447	119.05	287.472	2.41472	1.27091	0.00445936	0.059979	OSBPL1A	chr18	-	24162044	24397880	8022	protein_coding	oxysterol_binding_protein_like_1A
ENSG00000141664	53.7626	139.571	2.59607	1.37415	0.00446426	0.059979	ZCCHC2	chr18	+	62523007	62587709	10235	protein_coding	zinc_finger_CCHC_domain_containing_2
ENSG00000258441	53.7626	139.571	2.59607	1.37415	0.00446426	0.059979	LINC00641	chr14	-	21200079	21206900	5715	processed_transcript	long_intergenic_non-protein_coding_RNA_641
ENSG00000106400	1525.61	664.513	0.435574	-1.19887	0.00446812	0.0599911	ZNHIT1	chr7	+	101217668	101224190	5510	protein_coding	zinc_finger_HIT-type_containing_1
ENSG00000144712	15.3583	48.9564	3.18761	1.66405	0.00447239	0.0599929	CAND2	chr3	+	12796472	12871916	5478	protein_coding	cullin-associated_and_neddylation-dissociated_2_(putative)
ENSG00000160783	270.747	111.449	0.411638	-1.27967	0.00447416	0.0599929	PMF1	chr1	+	156212993	156240042	2520	protein_coding	polyamine-modulated_factor_1
ENSG00000176101	1300.94	565.566	0.434736	-1.20162	0.00448233	0.0600454	SSNA1	chr9	+	137188647	137190370	1183	protein_coding	Sjogren_syndrome_nuclear_autoantigen_1
ENSG00000225973	76.8051	27.0838	0.35263	-1.49973	0.00448401	0.0600454	PIGBOS1	chr15	-	55317184	55319161	982	protein_coding	PIGB_opposite_strand_1
ENSG00000164694	120.01	289.555	2.41276	1.26975	0.00450243	0.0602523	FNDC1	chr6	+	159169397	159272109	6854	protein_coding	fibronectin_type_III_domain_containing_1
ENSG00000149503	313.951	729.09	2.3223	1.21521	0.00450801	0.0602873	INCENP	chr11	+	62123973	62153163	4473	protein_coding	inner_centromere_protein
ENSG00000068001	508.853	216.646	0.425754	-1.23146	0.0045122	0.0603035	HYAL2	chr3	-	50317790	50322906	4545	protein_coding	hyaluronoglucosaminidase_2
ENSG00000141295	307.231	128.114	0.416997	-1.26113	0.00452707	0.0604623	SCRN2	chr17	-	47837692	47841333	3043	protein_coding	secernin_2
ENSG00000156650	117.13	282.264	2.40984	1.26798	0.00453296	0.0605012	KAT6B	chr10	+	74825582	75032622	13400	protein_coding	K(lysine)_acetyltransferase_6B
ENSG00000148303	3927.79	1726.9	0.439661	-1.18548	0.00454524	0.0606251	RPL7A	chr9	+	133348214	133351426	2242	protein_coding	ribosomal_protein_L7a
ENSG00000081913	48.002	124.99	2.60385	1.37819	0.00456443	0.0608411	PHLPP1	chr18	+	62715450	62980433	9142	protein_coding	PH_domain_and_leucine_rich_repeat_protein_phosphatase_1
ENSG00000052126	76.8051	191.649	2.49526	1.3177	0.00456844	0.0608545	PLEKHA5	chr12	+	19129752	19376400	12558	protein_coding	pleckstrin_homology_domain_containing_A5
ENSG00000102572	360.036	832.203	2.31144	1.20849	0.00458167	0.0609906	STK24	chr13	-	98445185	98577940	12077	protein_coding	serine/threonine_kinase_24
ENSG00000109113	2783.34	1222.78	0.439322	-1.18657	0.00459126	0.0610782	RAB34	chr17	-	28714281	28718429	3328	protein_coding	RAB34_member_RAS_oncogene_family
ENSG00000164919	818.007	354.131	0.432919	-1.20756	0.00460612	0.0612358	COX6C	chr8	-	99873200	99894062	3066	protein_coding	cytochrome_c_oxidase_subunit_VIc
ENSG00000130751	568.38	243.727	0.428809	-1.2212	0.004614	0.0613003	NPAS1	chr19	+	47019820	47045775	2582	protein_coding	neuronal_PAS_domain_protein_1
ENSG00000154079	118.09	44.7902	0.37929	-1.39629	0.00462046	0.061346	SDHAF4	chr6	+	70566917	70589569	1440	protein_coding	succinate_dehydrogenase_complex_assembly_factor_4
ENSG00000145041	157.454	371.837	2.36156	1.23904	0.00462649	0.0613543	VPRBP	chr3	-	51395867	51500002	6849	protein_coding	Vpr_(HIV-1)_binding_protein
ENSG00000114423	409.002	942.608	2.30465	1.20428	0.00462853	0.0613543	CBLB	chr3	-	105655461	105869552	11840	protein_coding	Cbl_proto-oncogene_B_E3_ubiquitin_protein_ligase
ENSG00000063587	122.89	294.763	2.39858	1.26127	0.00463017	0.0613543	ZNF275	chrX	+	153334155	153360110	8139	protein_coding	zinc_finger_protein_275
ENSG00000253710	56.6429	142.696	2.51922	1.33094	0.00464071	0.0614298	ALG11	chr13	+	52012398	52029664	7716	protein_coding	ALG11_alpha-12-mannosyltransferase
ENSG00000100417	943.781	409.333	0.433716	-1.20494	0.00464193	0.0614298	PMM1	chr22	-	41576894	41589890	5082	protein_coding	phosphomannomutase_1
ENSG00000141759	1944.21	853.034	0.438756	-1.1884	0.00467833	0.0618651	TXNL4A	chr18	-	79970811	80033949	5231	protein_coding	thioredoxin_like_4A
ENSG00000171608	42.2413	111.449	2.6384	1.39686	0.00468092	0.0618651	PIK3CD	chr1	+	9651732	9729114	6332	protein_coding	phosphatidylinositol-45-bisphosphate_3-kinase_catalytic_subunit_delta
ENSG00000111671	228.502	93.7431	0.410251	-1.28436	0.00469114	0.0619598	SPSB2	chr12	-	6870935	6889358	2452	protein_coding	splA/ryanodine_receptor_domain_and_SOCS_box_containing_2
ENSG00000185088	2083.43	915.527	0.439433	-1.18618	0.00470018	0.0620381	RPS27L	chr15	-	63125872	63158021	9127	protein_coding	ribosomal_protein_S27_like
ENSG00000111639	2094.95	920.735	0.439502	-1.18595	0.00470578	0.0620381	MRPL51	chr12	-	6491886	6493841	1551	protein_coding	mitochondrial_ribosomal_protein_L51
ENSG00000141552	1452.64	635.35	0.437377	-1.1929	0.00470625	0.0620381	ANAPC11	chr17	+	81890790	81900991	4027	protein_coding	anaphase_promoting_complex_subunit_11
ENSG00000136813	662.47	1511.29	2.2813	1.18969	0.00472908	0.0622985	KIAA0368	chr9	-	111360692	111484745	8449	protein_coding	KIAA0368
ENSG00000126456	1032.11	449.954	0.435955	-1.19754	0.00475731	0.0626297	IRF3	chr19	-	49659569	49665875	3794	protein_coding	interferon_regulatory_factor_3
ENSG00000144218	69.1243	171.859	2.48624	1.31231	0.00478739	0.0629848	AFF3	chr2	-	99545419	100142739	12737	protein_coding	AF4/FMR2_family_member_3
ENSG00000277791	1738.75	763.461	0.439086	-1.1873	0.00479126	0.0629948	PSMB3	chr17	+	38752736	38764231	1179	protein_coding	proteasome_subunit_beta_3
ENSG00000173273	267.866	620.768	2.31746	1.21213	0.0047944	0.0629952	TNKS	chr8	+	9555914	9782346	14186	protein_coding	tankyrase_TRF1-interacting_ankyrin-related_ADP-ribose_polymerase
ENSG00000130731	695.114	301.012	0.43304	-1.20711	0.00482239	0.063322	C16orf13	chr16	-	634427	636366	1830	protein_coding	chromosome_16_open_reading_frame_13
ENSG00000120063	333.154	767.627	2.30412	1.20389	0.00482839	0.0633598	GNA13	chr17	-	65010715	65056839	5104	protein_coding	guanine_nucleotide_binding_protein_(G_protein)_alpha_13
ENSG00000127184	2089.19	920.735	0.440714	-1.18198	0.00484384	0.0634674	COX7C	chr5	+	86617904	86620962	1993	protein_coding	cytochrome_c_oxidase_subunit_VIIc
ENSG00000280079	19.1988	3.12819	0.162937	-2.57231	0.00484911	0.0634674	CTC-260E6.4	chr19	-	20220597	20222186	1590	TEC	NA
ENSG00000173868	19.1988	3.12819	0.162937	-2.57231	0.00484911	0.0634674	PHOSPHO1	chr17	-	49223362	49230766	2375	protein_coding	phosphatase_orphan_1
ENSG00000099834	2.87687	18.7514	6.51799	2.65077	0.00484911	0.0634674	CDHR5	chr11	-	616565	626078	3873	protein_coding	cadherin_related_family_member_5
ENSG00000204220	590.462	255.184	0.432176	-1.20994	0.00485277	0.0634742	PFDN6	chr6	+	33289302	33298401	2953	protein_coding	prefoldin_subunit_6
ENSG00000204469	1951.89	4406.81	2.25771	1.17481	0.00488427	0.0638451	PRRC2A	chr6	+	31620720	31637771	9115	protein_coding	proline-rich_coiled-coil_2A
ENSG00000125356	927.459	405.167	0.436857	-1.19453	0.00489243	0.0639105	NDUFA1	chrX	+	119871487	119876662	766	protein_coding	NADH:ubiquinone_oxidoreductase_subunit_A1
ENSG00000100348	1460.32	641.599	0.439356	-1.18639	0.00489639	0.0639211	TXN2	chr22	-	36467036	36482030	2050	protein_coding	thioredoxin_2
ENSG00000075711	651.909	1483.17	2.27512	1.18578	0.00491336	0.0640205	DLG1	chr3	-	197042560	197299300	11001	protein_coding	discs_large_homolog_1_(Drosophila)
ENSG00000140199	631.747	1438.39	2.27684	1.18686	0.00491448	0.0640205	SLC12A6	chr15	-	34229996	34338060	10056	protein_coding	solute_carrier_family_12_(potassium/chloride_transporter)_member_6
ENSG00000177311	282.268	650.973	2.30622	1.20515	0.00491456	0.0640205	ZBTB38	chr3	+	141324213	141449792	13706	protein_coding	zinc_finger_and_BTB_domain_containing_38
ENSG00000162434	882.334	1999.78	2.26647	1.18032	0.00491664	0.0640205	JAK1	chr1	-	64833229	64966504	6317	protein_coding	Janus_kinase_1
ENSG00000075568	405.161	926.984	2.28794	1.19378	0.00494751	0.0643811	TMEM131	chr2	-	97756333	97995891	12985	protein_coding	transmembrane_protein_131
ENSG00000260027	364.837	155.195	0.425381	-1.23255	0.00495676	0.0644601	HOXB7	chr17	-	48607227	48633572	1528	protein_coding	homeobox_B7
ENSG00000171634	333.154	765.544	2.29787	1.19997	0.00496079	0.0644712	BPTF	chr17	+	67825524	67984378	15098	protein_coding	bromodomain_PHD_finger_transcription_factor
ENSG00000012061	1268.3	557.234	0.439356	-1.18637	0.00497007	0.0645318	ERCC1	chr19	-	45407333	45478828	5576	protein_coding	excision_repair_cross-complementation_group_1
ENSG00000204611	29.7599	83.3276	2.79999	1.48132	0.00497182	0.0645318	ZNF616	chr19	-	52113091	52139922	4891	protein_coding	zinc_finger_protein_616
ENSG00000182362	168.975	67.7043	0.400676	-1.318	0.00499662	0.0648122	YBEY	chr21	+	46286337	46297751	1807	protein_coding	ybeY_metallopeptidase_(putative)
ENSG00000130724	1366.23	600.979	0.439882	-1.18466	0.00500139	0.0648325	CHMP2A	chr19	-	58551566	58555124	2129	protein_coding	charged_multivesicular_body_protein_2A
ENSG00000162601	192.978	449.954	2.33163	1.22077	0.00500609	0.064852	MYSM1	chr1	-	58654739	58700092	8938	protein_coding	Myb-like_SWIRM_and_MPN_domains_1
ENSG00000109475	3739.61	1659.19	0.443681	-1.17235	0.00501107	0.0648751	RPL34	chr4	+	108620566	108630412	3393	protein_coding	ribosomal_protein_L34
ENSG00000163132	360.036	153.112	0.425267	-1.23293	0.00502757	0.0650472	MSX1	chr4	+	4859666	4863936	2120	protein_coding	msh_homeobox_1
ENSG00000173267	52.8025	16.6683	0.315673	-1.65653	0.00503207	0.0650639	SNCG	chr10	+	86958618	86963260	1247	protein_coding	synuclein_gamma
ENSG00000127920	617.345	267.682	0.433602	-1.2052	0.00504008	0.0651093	GNG11	chr7	+	93921699	93928610	3055	protein_coding	guanine_nucleotide_binding_protein_(G_protein)_gamma_11
ENSG00000109685	803.606	1818.55	2.26299	1.1781	0.005042	0.0651093	WHSC1	chr4	+	1871424	1982207	19776	protein_coding	Wolf-Hirschhorn_syndrome_candidate_1
ENSG00000224975	8.63756	34.3747	3.97967	1.97647	0.00512978	0.0661585	INE1	chrX	+	47204921	47205865	945	sense_intronic	inactivation_escape_1_(non-protein_coding)
ENSG00000177570	9.59767	34.3747	3.58156	1.82652	0.00512978	0.0661585	SAMD12	chr8	-	118189459	118621995	10756	protein_coding	sterile_alpha_motif_domain_containing_12
ENSG00000170791	291.869	122.907	0.421102	-1.24697	0.00513467	0.0661693	CHCHD7	chr8	+	56211686	56218798	5866	protein_coding	coiled-coil-helix-coiled-coil-helix_domain_containing_7
ENSG00000198718	70.0844	172.901	2.46704	1.30116	0.00514306	0.0661693	FAM179B	chr14	+	44962208	45074431	10274	protein_coding	family_with_sequence_similarity_179_member_B
ENSG00000163882	665.35	289.555	0.435192	-1.19995	0.00514705	0.0661693	POLR2H	chr3	+	184361718	184368596	3146	protein_coding	polymerase_(RNA)_II_(DNA_directed)_polypeptide_H
ENSG00000166783	218.901	507.239	2.31721	1.21189	0.00514824	0.0661693	KIAA0430	chr16	-	15594386	15643166	10919	protein_coding	KIAA0430
ENSG00000168297	286.108	657.222	2.29711	1.19944	0.00515058	0.0661693	PXK	chr3	+	58332880	58426126	5354	protein_coding	PX_domain_containing_serine/threonine_kinase
ENSG00000092439	307.231	704.092	2.29174	1.19609	0.00515182	0.0661693	TRPM7	chr15	-	50552473	50686815	12333	protein_coding	transient_receptor_potential_cation_channel_subfamily_M_member_7
ENSG00000213619	695.114	303.095	0.436037	-1.19717	0.00515525	0.0661693	NDUFS3	chr11	+	47565336	47584562	3670	protein_coding	NADH:ubiquinone_oxidoreductase_core_subunit_S3
ENSG00000147155	591.422	257.267	0.434997	-1.20056	0.00515673	0.0661693	EBP	chrX	+	48521158	48528716	2409	protein_coding	emopamil_binding_protein_(sterol_isomerase)
ENSG00000161513	211.22	86.4522	0.4093	-1.28762	0.00518944	0.066547	FDXR	chr17	-	74862497	74873031	3599	protein_coding	ferredoxin_reductase
ENSG00000145819	43.2014	112.491	2.60387	1.37794	0.00521711	0.0668553	ARHGAP26	chr5	+	142770384	143229011	13347	protein_coding	Rho_GTPase_activating_protein_26
ENSG00000126088	1388.31	613.477	0.441888	-1.1781	0.00523754	0.0668553	UROD	chr1	+	45012147	45015575	2908	protein_coding	uroporphyrinogen_decarboxylase
ENSG00000160007	1803.08	4044.35	2.24303	1.16539	0.00524597	0.0668553	ARHGAP35	chr19	+	46918676	47005077	11245	protein_coding	Rho_GTPase_activating_protein_35
ENSG00000223756	1.91674	15.6268	8.15279	2.94493	0.00524731	0.0668553	TSSC2	chr11	+	3380961	3408978	3666	transcribed_unprocessed_pseudogene	tumor_suppressing_subtransferable_candidate_2_pseudogene
ENSG00000217165	1.91674	15.6268	8.15279	2.94493	0.00524731	0.0668553	ANKRD18EP	chr6	+	39110321	39112952	2632	processed_pseudogene	ankyrin_repeat_domain_18E_pseudogene
ENSG00000118785	1.91674	15.6268	8.15279	2.94493	0.00524731	0.0668553	SPP1	chr4	+	87975650	87983426	2321	protein_coding	secreted_phosphoprotein_1
ENSG00000084774	575.1	1300.9	2.26204	1.17744	0.00527281	0.0668553	CAD	chr2	+	27217390	27243943	8422	protein_coding	carbamoyl-phosphate_synthetase_2_aspartate_transcarbamylase_and_dihydroorotase
ENSG00000075213	0.95662	13.5437	14.1578	3.65472	0.00528154	0.0668553	SEMA3A	chr7	-	83955777	84492724	9371	protein_coding	sema_domain_immunoglobulin_domain_(Ig)_short_basic_domain_secreted_(semaphorin)_3A
ENSG00000266709	12.478	1.04513	0.0837577	-3.43395	0.00528154	0.0668553	RP11-214O1.2	chr17	+	14303854	14305505	1652	lincRNA	NA
ENSG00000259366	0.95662	13.5437	14.1578	3.65472	0.00528154	0.0668553	CTD-2647L4.4	chr8	+	29055935	29056685	552	sense_intronic	NA
ENSG00000272054	0.95662	13.5437	14.1578	3.65472	0.00528154	0.0668553	RP11-423P10.2	chr2	+	37208875	37212677	3803	sense_intronic	NA
ENSG00000136895	0.95662	13.5437	14.1578	3.65472	0.00528154	0.0668553	GARNL3	chr9	+	127224265	127393660	9695	protein_coding	GTPase_activating_Rap/RanGAP_domain-like_3
ENSG00000242861	12.478	1.04513	0.0837577	-3.43395	0.00528154	0.0668553	RP11-285F7.2	chr1	-	225840883	225846522	348	antisense	NA
ENSG00000255176	0.95662	13.5437	14.1578	3.65472	0.00528154	0.0668553	AP002954.3	chr11	+	118636620	118638097	1388	antisense	NA
ENSG00000095906	1102.2	485.366	0.440362	-1.18304	0.00528404	0.0668553	NUBP2	chr16	+	1782901	1789191	4983	protein_coding	nucleotide_binding_protein_2
ENSG00000167077	4.79711	23.9592	4.9945	2.28955	0.00528628	0.0668553	MEI1	chr22	+	41699499	41799456	5393	protein_coding	meiotic_double-stranded_break_formation_protein_1
ENSG00000232527	28.7998	7.29436	0.253278	-1.9638	0.00529072	0.0668553	RP11-14N7.2	chr1	-	144227030	144250288	839	lincRNA	NA
ENSG00000233493	28.7998	7.29436	0.253278	-1.9638	0.00529072	0.0668553	TMEM238	chr19	-	55379245	55384598	1000	protein_coding	transmembrane_protein_238
ENSG00000214826	6.71734	29.1669	4.34204	2.09707	0.00529072	0.0668553	DDX12P	chr12	-	9418673	9448229	2947	unprocessed_pseudogene	DEAD/H_(Asp-Glu-Ala-Asp/His)_box_polypeptide_12_pseudogene
ENSG00000164081	690.313	302.053	0.43756	-1.19214	0.00529201	0.0668553	TEX264	chr3	+	51662693	51704323	5688	protein_coding	testis_expressed_264
ENSG00000164978	384.999	164.569	0.427452	-1.22558	0.00529203	0.0668553	NUDT2	chr9	+	34329506	34343713	1075	protein_coding	nudix_hydrolase_2
ENSG00000196739	212.18	490.574	2.31206	1.20867	0.00529204	0.0668553	COL27A1	chr9	+	114155560	114312511	13988	protein_coding	collagen_type_XXVII_alpha_1
ENSG00000143669	68.1642	167.693	2.46014	1.29707	0.00529575	0.0668553	LYST	chr1	-	235661041	235883640	19614	protein_coding	lysosomal_trafficking_regulator
ENSG00000226688	18.2386	55.2057	3.02685	1.59088	0.00529608	0.0668553	ENTPD1-AS1	chr10	-	95753206	96090238	12528	antisense	ENTPD1_antisense_RNA_1
ENSG00000162959	54.7227	17.7099	0.323629	-1.62111	0.00529608	0.0668553	MEMO1	chr2	-	31865060	32011230	5220	protein_coding	mediator_of_cell_motility_1
ENSG00000122861	548.217	237.477	0.433181	-1.20656	0.00529922	0.0668553	PLAU	chr10	+	73909177	73917497	2950	protein_coding	plasminogen_activator_urokinase
ENSG00000009954	750.8	1693.57	2.25568	1.17342	0.00530736	0.066912	BAZ1B	chr7	-	73440398	73522278	7053	protein_coding	bromodomain_adjacent_to_zinc_finger_domain_1B
ENSG00000143947	1896.21	841.577	0.443821	-1.17184	0.00531032	0.066912	RPS27A	chr2	+	55231903	55235853	3130	protein_coding	ribosomal_protein_S27a
ENSG00000169715	1081.08	477.034	0.441258	-1.18011	0.00532984	0.0671162	MT1E	chr16	+	56625475	56627112	1052	protein_coding	metallothionein_1E
ENSG00000148291	169.935	68.7459	0.404541	-1.30418	0.00536997	0.0675796	SURF2	chr9	+	133356552	133361169	1008	protein_coding	surfeit_2
ENSG00000123154	79.6855	29.1669	0.366026	-1.44631	0.00539474	0.0677902	WDR83	chr19	+	12666800	12675832	2360	protein_coding	WD_repeat_domain_83
ENSG00000104518	468.528	203.106	0.433498	-1.20544	0.00539593	0.0677902	GSDMD	chr8	+	143553207	143563062	5116	protein_coding	gasdermin_D
ENSG00000109458	61.4434	152.07	2.47496	1.30555	0.00539673	0.0677902	GAB1	chr4	+	143336762	143474568	10119	protein_coding	GRB2_associated_binding_protein_1
ENSG00000111775	635.587	278.098	0.437545	-1.19216	0.00541306	0.0679532	COX6A1	chr12	+	120438090	120440742	1344	protein_coding	cytochrome_c_oxidase_subunit_VIa_polypeptide_1
ENSG00000188191	657.669	287.472	0.437107	-1.19361	0.00543697	0.0682112	PRKAR1B	chr7	-	549197	727650	4491	protein_coding	protein_kinase_cAMP-dependent_regulatory_subunit_type_I_beta
ENSG00000211459	7773.02	3487.12	0.448618	-1.15641	0.00549272	0.0688679	MT-RNR1	chrMT	+	648	1601	954	Mt_rRNA	mitochondrially_encoded_12S_RNA
ENSG00000100387	1200.13	532.236	0.443482	-1.17288	0.00550257	0.0688885	RBX1	chr22	+	40951347	40973309	3092	protein_coding	ring-box_1_E3_ubiquitin_protein_ligase
ENSG00000104067	617.345	1389.43	2.25066	1.17017	0.00550512	0.0688885	TJP1	chr15	-	29699367	29968865	11265	protein_coding	tight_junction_protein_1
ENSG00000184863	216.021	496.824	2.29989	1.20106	0.00550573	0.0688885	RBM33	chr7	+	155644451	155781485	13132	protein_coding	RNA_binding_motif_protein_33
ENSG00000115641	6985.73	3134.03	0.448633	-1.15636	0.00550796	0.0688885	FHL2	chr2	-	105357712	105438513	6626	protein_coding	four_and_a_half_LIM_domains_2
ENSG00000132646	2091.11	933.234	0.446287	-1.16386	0.00551602	0.0689469	PCNA	chr20	-	5114953	5126626	1471	protein_coding	proliferating_cell_nuclear_antigen
ENSG00000068650	145.933	341.632	2.34103	1.22639	0.00553797	0.0691786	ATP11A	chr13	+	112690329	112887168	13733	protein_coding	ATPase_class_VI_type_11A
ENSG00000181817	509.813	221.854	0.435167	-1.19993	0.0055444	0.0692163	LSM10	chr1	-	36391238	36397892	1496	protein_coding	LSM10_U7_small_nuclear_RNA_associated
ENSG00000159023	29.7599	82.286	2.76499	1.4632	0.00555752	0.0693235	EPB41	chr1	+	28887091	29120046	8287	protein_coding	erythrocyte_membrane_protein_band_4.1
ENSG00000086015	407.082	920.735	2.26179	1.1772	0.00556151	0.0693235	MAST2	chr1	+	45786987	46036124	7877	protein_coding	microtubule_associated_serine/threonine_kinase_2
ENSG00000204237	184.337	76.0367	0.412488	-1.27628	0.00556325	0.0693235	OXLD1	chr17	-	81665036	81666635	1600	protein_coding	oxidoreductase-like_domain_containing_1
ENSG00000150764	245.784	563.483	2.2926	1.19654	0.0055811	0.0694884	DIXDC1	chr11	+	111927144	112022584	8509	protein_coding	DIX_domain_containing_1
ENSG00000077157	59.5232	146.862	2.46731	1.30103	0.00558334	0.0694884	PPP1R12B	chr1	+	202348699	202592706	21069	protein_coding	protein_phosphatase_1_regulatory_subunit_12B
ENSG00000164684	54.7227	138.53	2.53149	1.33787	0.00560738	0.0697448	ZNF704	chr8	-	80628451	80874781	15008	protein_coding	zinc_finger_protein_704
ENSG00000221988	236.183	98.9509	0.418959	-1.25413	0.00562227	0.0698871	PPT2	chr6	+	32153441	32163680	2940	protein_coding	palmitoyl-protein_thioesterase_2
ENSG00000134248	789.204	347.882	0.440801	-1.18153	0.00562602	0.0698909	LAMTOR5	chr1	-	110401249	110407942	2388	protein_coding	late_endosomal/lysosomal_adaptor_MAPK_and_MTOR_activator_5
ENSG00000077458	64.3238	158.319	2.46129	1.29765	0.00563992	0.0699797	FAM76B	chr11	-	95768942	95790409	6042	protein_coding	family_with_sequence_similarity_76_member_B
ENSG00000178982	1884.69	841.577	0.446535	-1.16305	0.00564007	0.0699797	EIF3K	chr19	+	38619082	38636955	2798	protein_coding	eukaryotic_translation_initiation_factor_3_subunit_K
ENSG00000152475	66.244	22.9176	0.345958	-1.5265	0.00565482	0.0700861	ZNF837	chr19	-	58367618	58381060	2076	protein_coding	zinc_finger_protein_837
ENSG00000169689	671.111	294.763	0.439216	-1.18668	0.00565556	0.0700861	STRA13	chr17	-	82018702	82024107	1531	protein_coding	stimulated_by_retinoic_acid_13
ENSG00000161920	110.409	42.7071	0.386808	-1.36789	0.00567842	0.0702444	MED11	chr17	+	4731428	4733610	1477	protein_coding	mediator_complex_subunit_11
ENSG00000101096	13.4381	42.7071	3.17806	1.65854	0.0056822	0.0702444	NFATC2	chr20	-	51386957	51562831	8286	protein_coding	nuclear_factor_of_activated_T-cells_cytoplasmic_calcineurin-dependent_2
ENSG00000188167	13.4381	42.7071	3.17806	1.65854	0.0056822	0.0702444	TMPPE	chr3	-	33090421	33096801	3966	protein_coding	transmembrane_protein_with_metallophosphoesterase_domain
ENSG00000143061	13.4381	42.7071	3.17806	1.65854	0.0056822	0.0702444	IGSF3	chr1	-	116574399	116667755	7400	protein_coding	immunoglobulin_superfamily_member_3
ENSG00000136492	132.491	309.344	2.33483	1.22249	0.00569103	0.0703108	BRIP1	chr17	-	61681266	61863521	7991	protein_coding	BRCA1_interacting_protein_C-terminal_helicase_1
ENSG00000130772	299.55	128.114	0.42769	-1.22462	0.00571376	0.0705486	MED18	chr1	+	28329002	28335967	2019	protein_coding	mediator_complex_subunit_18
ENSG00000129534	139.212	323.926	2.32685	1.21759	0.0057865	0.0714032	MIS18BP1	chr14	-	45203190	45253540	6250	protein_coding	MIS18_binding_protein_1
ENSG00000152495	20.1589	59.3719	2.9452	1.55216	0.0057937	0.0714067	CAMK4	chr5	+	111223653	111494886	13910	protein_coding	calcium/calmodulin-dependent_protein_kinase_IV
ENSG00000173068	181.457	417.666	2.30174	1.20212	0.00579382	0.0714067	BNC2	chr9	-	16409503	16870843	15323	protein_coding	basonuclin_2
ENSG00000147586	103.688	39.5824	0.381745	-1.38668	0.00582276	0.0716286	MRPS28	chr8	-	79918717	80030289	1817	protein_coding	mitochondrial_ribosomal_protein_S28
ENSG00000254615	103.688	39.5824	0.381745	-1.38668	0.00582276	0.0716286	RP11-395G23.3	chr8	+	106270144	106272899	1419	lincRNA	NA
ENSG00000164761	3577.35	1610.24	0.450121	-1.15156	0.00582974	0.0716286	TNFRSF11B	chr8	-	118923557	118952200	2827	protein_coding	tumor_necrosis_factor_receptor_superfamily_member_11b
ENSG00000167775	1179.97	525.987	0.445764	-1.16547	0.00583017	0.0716286	CD320	chr19	-	8302127	8308356	2277	protein_coding	CD320_molecule
ENSG00000105669	1828.04	818.663	0.447837	-1.15884	0.00583272	0.0716286	COPE	chr19	-	18899514	18919397	2885	protein_coding	coatomer_protein_complex_subunit_epsilon
ENSG00000175115	498.292	1118.63	2.24493	1.16646	0.00583365	0.0716286	PACS1	chr11	+	66070363	66244747	9037	protein_coding	phosphofurin_acidic_cluster_sorting_protein_1
ENSG00000189077	503.092	219.771	0.43684	-1.19439	0.00583656	0.0716286	TMEM120A	chr7	-	75986837	75994659	1997	protein_coding	transmembrane_protein_120A
ENSG00000131469	6796.59	3066.33	0.451157	-1.14827	0.00584107	0.0716405	RPL27	chr17	+	42998273	43002959	2026	protein_coding	ribosomal_protein_L27
ENSG00000111907	68.1642	23.9592	0.351492	-1.50386	0.00585889	0.0718157	TPD52L1	chr6	+	125119049	125264407	7595	protein_coding	tumor_protein_D52-like_1
ENSG00000125384	164.175	66.6628	0.406047	-1.29878	0.0058735	0.0718659	PTGER2	chr14	+	52314305	52328606	2473	protein_coding	prostaglandin_E_receptor_2
ENSG00000107862	706.635	1576.91	2.23158	1.15792	0.00587366	0.0718659	GBF1	chr10	+	102245532	102382899	6641	protein_coding	golgi_brefeldin_A_resistant_guanine_nucleotide_exchange_factor_1
ENSG00000164258	527.095	231.228	0.438684	-1.18834	0.00587469	0.0718659	NDUFS4	chr5	+	53560633	53683340	1176	protein_coding	NADH:ubiquinone_oxidoreductase_subunit_S4
ENSG00000137628	27.8397	77.0783	2.76864	1.46482	0.00587717	0.0718659	DDX60	chr4	-	168216293	168318807	6750	protein_coding	DEAD_(Asp-Glu-Ala-Asp)_box_polypeptide_60
ENSG00000149311	389.8	878.031	2.25252	1.17126	0.00590968	0.072174	ATM	chr11	+	108222484	108369102	22317	protein_coding	ATM_serine/threonine_kinase
ENSG00000113504	7.67745	31.25	4.07037	2.00684	0.00591186	0.072174	SLC12A7	chr5	-	1050376	1112035	5984	protein_coding	solute_carrier_family_12_(potassium/chloride_transporter)_member_7
ENSG00000168393	1332.62	595.771	0.447066	-1.16129	0.00591304	0.072174	DTYMK	chr2	-	241675742	241686991	2451	protein_coding	deoxythymidylate_kinase
ENSG00000266472	797.845	354.131	0.443859	-1.17156	0.00594497	0.07252	MRPS21	chr1	+	150293720	150308979	1641	protein_coding	mitochondrial_ribosomal_protein_S21
ENSG00000109756	278.427	630.142	2.26322	1.17799	0.00596216	0.0726861	RAPGEF2	chr4	+	159104178	159360169	12005	protein_coding	Rap_guanine_nucleotide_exchange_factor_2
ENSG00000183160	832.409	369.754	0.444198	-1.17047	0.0059689	0.0726883	TMEM119	chr12	-	108589846	108598320	3189	protein_coding	transmembrane_protein_119
ENSG00000213722	1537.13	688.469	0.447893	-1.15864	0.00596952	0.0726883	DDAH2	chr6	-	31727038	31730617	2538	protein_coding	dimethylarginine_dimethylaminohydrolase_2
ENSG00000127946	116.17	271.848	2.3401	1.22562	0.00600479	0.0730739	HIP1	chr7	-	75533300	75738962	8953	protein_coding	huntingtin_interacting_protein_1
ENSG00000264577	88.3264	33.3331	0.377386	-1.40274	0.00602056	0.0732218	AC010761.8	chr17	-	28721487	28722877	899	antisense	NA
ENSG00000005243	2310.97	1041.55	0.4507	-1.14967	0.00605636	0.073613	COPZ2	chr17	-	48026167	48038030	1851	protein_coding	coatomer_protein_complex_subunit_zeta_2
ENSG00000179528	21.119	4.16972	0.19744	-2.30785	0.00607288	0.0737696	LBX2	chr2	-	74497517	74503316	2389	protein_coding	ladybird_homeobox_2
ENSG00000167645	2862.07	1292.57	0.45162	-1.14675	0.00610106	0.0740676	YIF1B	chr19	-	38305104	38317273	3193	protein_coding	Yip1_interacting_factor_homolog_B_(S._cerevisiae)
ENSG00000101639	138.252	319.76	2.31288	1.2089	0.00611641	0.0741249	CEP192	chr18	+	12991362	13125052	9901	protein_coding	centrosomal_protein_192kDa
ENSG00000271590	5.75722	26.0423	4.52341	2.15232	0.00612771	0.0741249	RP11-181E10.3	chr2	-	111210995	111212476	1482	lincRNA	NA
ENSG00000272578	25.9195	6.25281	0.24124	-2.03084	0.00612771	0.0741249	AP000347.2	chr22	-	23658094	23717356	7012	transcribed_unprocessed_pseudogene	NA
ENSG00000089127	25.9195	6.25281	0.24124	-2.03084	0.00612771	0.0741249	OAS1	chr12	+	112906777	112933222	4947	protein_coding	2'-5'-oligoadenylate_synthetase_1
ENSG00000267244	5.75722	26.0423	4.52341	2.15232	0.00612771	0.0741249	CTB-31O20.4	chr19	+	1822089	1824542	2454	processed_transcript	NA
ENSG00000206432	25.9195	6.25281	0.24124	-2.03084	0.00612771	0.0741249	TMEM200C	chr18	-	5882072	5895955	10638	protein_coding	transmembrane_protein_200C
ENSG00000114982	272.667	615.56	2.25756	1.17437	0.00613666	0.0741888	KANSL3	chr2	-	96593170	96642787	9015	protein_coding	KAT8_regulatory_NSL_complex_subunit_3
ENSG00000176170	3850.02	1743.56	0.45287	-1.14278	0.00618575	0.0747377	SPHK1	chr17	+	76376584	76387860	4416	protein_coding	sphingosine_kinase_1
ENSG00000119772	149.773	345.799	2.30881	1.20642	0.00619607	0.0748179	DNMT3A	chr2	-	25227855	25342590	12020	protein_coding	DNA_(cytosine-5-)-methyltransferase_3_alpha
ENSG00000006377	53.7626	17.7099	0.329408	-1.59563	0.00620323	0.0748597	DLX6	chr7	+	97005548	97011039	3449	protein_coding	distal-less_homeobox_6
ENSG00000137877	29.7599	81.2445	2.73	1.44485	0.00621287	0.0748962	SPTBN5	chr15	-	41848144	41894077	12338	protein_coding	spectrin_beta_non-erythrocytic_5
ENSG00000270069	151.693	61.455	0.405126	-1.30193	0.00621364	0.0748962	MIR222HG	chrX	-	45745211	45770274	2785	lincRNA	MIR222_host_gene
ENSG00000100116	381.159	165.61	0.434491	-1.20203	0.0062311	0.075062	GCAT	chr22	+	37807905	37817176	2104	protein_coding	glycine_C-acetyltransferase
ENSG00000140280	100.808	38.5409	0.38232	-1.38444	0.00624421	0.0751752	LYSMD2	chr15	-	51723011	51751585	2074	protein_coding	LysM_putative_peptidoglycan-binding_domain_containing_2
ENSG00000180626	22.0791	63.5381	2.87775	1.51934	0.006253	0.0752364	ZNF594	chr17	-	5179536	5191883	5314	protein_coding	zinc_finger_protein_594
ENSG00000138134	143.052	58.3304	0.407755	-1.29252	0.00627947	0.0754724	STAMBPL1	chr10	+	88879734	88975153	6323	protein_coding	STAM_binding_protein_like_1
ENSG00000101182	4651.71	2111.23	0.453861	-1.13964	0.00628006	0.0754724	PSMA7	chr20	-	62136735	62143440	1750	protein_coding	proteasome_subunit_alpha_7
ENSG00000197312	178.576	407.25	2.28054	1.18877	0.00629154	0.0755111	DDI2	chr1	+	15617500	15669044	12136	protein_coding	DNA_damage_inducible_1_homolog_2
ENSG00000170145	168.015	385.378	2.29371	1.19703	0.0062959	0.0755111	SIK2	chr11	+	111602391	111730853	9796	protein_coding	salt_inducible_kinase_2
ENSG00000083223	163.215	373.92	2.29097	1.1953	0.00629813	0.0755111	ZCCHC6	chr9	-	86287733	86354454	6707	protein_coding	zinc_finger_CCHC_domain_containing_6
ENSG00000137834	731.598	326.009	0.445613	-1.16585	0.00629818	0.0755111	SMAD6	chr15	+	66702228	66782848	8563	protein_coding	SMAD_family_member_6
ENSG00000105518	197.779	83.3276	0.421318	-1.24585	0.00632139	0.0756997	TMEM205	chr19	-	11342776	11346518	1606	protein_coding	transmembrane_protein_205
ENSG00000166275	197.779	83.3276	0.421318	-1.24585	0.00632139	0.0756997	BORCS7	chr10	+	102854223	102864961	2708	protein_coding	BLOC-1_related_complex_subunit_7
ENSG00000122490	938.02	419.749	0.447484	-1.15987	0.00632511	0.0756997	PQLC1	chr18	-	79902420	79951664	5225	protein_coding	PQ_loop_repeat_containing_1
ENSG00000213337	122.89	48.9564	0.398375	-1.32573	0.00632904	0.075702	ANKRD39	chr2	-	96836611	96858095	5330	protein_coding	ankyrin_repeat_domain_39
ENSG00000215114	59.5232	144.779	2.43231	1.28043	0.00636605	0.0760998	UBXN2B	chr8	+	58411264	58451501	5390	protein_coding	UBX_domain_protein_2B
ENSG00000215030	47.0418	14.5852	0.310047	-1.68141	0.00637015	0.076104	RPL13P12	chr17	-	17383377	17384012	636	processed_pseudogene	ribosomal_protein_L13_pseudogene_12
ENSG00000185808	177.616	73.9536	0.416367	-1.26275	0.00638334	0.0762167	PIGP	chr21	-	37059170	37073170	7923	protein_coding	phosphatidylinositol_glycan_anchor_biosynthesis_class_P
ENSG00000174132	368.677	160.402	0.435075	-1.20007	0.00640181	0.0763033	FAM174A	chr5	+	100535305	100586741	1416	protein_coding	family_with_sequence_similarity_174_member_A
ENSG00000137145	124.81	290.596	2.3283	1.2184	0.00640189	0.0763033	DENND4C	chr9	+	19230435	19373545	8745	protein_coding	DENN/MADD_domain_containing_4C
ENSG00000163635	124.81	290.596	2.3283	1.2184	0.00640189	0.0763033	ATXN7	chr3	+	63864557	64003462	9172	protein_coding	ataxin_7
ENSG00000106803	2670.05	1211.33	0.453672	-1.1402	0.00641584	0.0763852	SEC61B	chr9	+	99222064	99230615	1190	protein_coding	Sec61_translocon_beta_subunit
ENSG00000106077	257.305	109.366	0.425045	-1.23343	0.00641826	0.0763852	ABHD11	chr7	-	73736094	73738867	2289	protein_coding	abhydrolase_domain_containing_11
ENSG00000186395	1284.62	579.106	0.4508	-1.14928	0.00642299	0.0763852	KRT10	chr17	-	40818117	40822595	2124	protein_coding	keratin_10_type_I
ENSG00000180822	245.784	105.2	0.428019	-1.22334	0.00642383	0.0763852	PSMG4	chr6	+	3231403	3303373	10418	protein_coding	proteasome_(prosome_macropain)_assembly_chaperone_4
ENSG00000196233	85.4461	202.064	2.36482	1.24043	0.00644485	0.0765902	LCOR	chr10	+	96832260	96981043	11116	protein_coding	ligand_dependent_nuclear_receptor_corepressor
ENSG00000174775	1474.72	665.555	0.451309	-1.14767	0.00645125	0.0766132	HRAS	chr11	-	532242	537287	1854	protein_coding	Harvey_rat_sarcoma_viral_oncogene_homolog
ENSG00000101384	2419.46	5314	2.19635	1.13507	0.00645435	0.0766132	JAG1	chr20	-	10637684	10674107	8534	protein_coding	jagged_1
ENSG00000198712	30566.9	13951.6	0.456428	-1.13153	0.00646102	0.0766476	MT-CO2	chrMT	+	7586	8269	684	protein_coding	mitochondrially_encoded_cytochrome_c_oxidase_II
ENSG00000267577	55.6828	18.7514	0.336754	-1.56424	0.00646591	0.0766608	CTD-2587H24.5	chr19	+	55158939	55177540	1643	antisense	NA
ENSG00000102109	32.6402	9.37745	0.287297	-1.78648	0.00648527	0.0767587	PCSK1N	chrX	-	48831094	48835633	1363	protein_coding	proprotein_convertase_subtilisin/kexin_type_1_inhibitor
ENSG00000168811	32.6402	9.37745	0.287297	-1.78648	0.00648527	0.0767587	IL12A	chr3	+	159988750	159996019	2040	protein_coding	interleukin_12A
ENSG00000109805	327.393	732.214	2.2365	1.16092	0.00649182	0.0767587	NCAPG	chr4	+	17810902	17844862	4921	protein_coding	non-SMC_condensin_I_complex_subunit_G
ENSG00000269313	39.361	11.4606	0.291165	-1.76958	0.00649311	0.0767587	MAGIX	chrX	+	49162564	49168483	5107	protein_coding	MAGI_family_member_X-linked
ENSG00000132122	12.478	40.624	3.25565	1.6925	0.00649311	0.0767587	SPATA6	chr1	-	48295372	48472208	5939	protein_coding	spermatogenesis_associated_6
ENSG00000159377	3019.53	1372.77	0.45463	-1.13717	0.00650979	0.0769111	PSMB4	chr1	+	151399534	151401944	2158	protein_coding	proteasome_subunit_beta_4
ENSG00000157778	550.138	243.727	0.443028	-1.17415	0.00652392	0.0770331	PSMG3	chr7	-	1567330	1571005	1960	protein_coding	proteasome_(prosome_macropain)_assembly_chaperone_3
ENSG00000125633	292.829	657.222	2.24439	1.16596	0.00654783	0.0772704	CCDC93	chr2	-	117915478	118014133	8065	protein_coding	coiled-coil_domain_containing_93
ENSG00000139410	251.544	108.325	0.430639	-1.21457	0.00657192	0.0775096	SDSL	chr12	+	113422237	113438276	2216	protein_coding	serine_dehydratase-like
ENSG00000257704	403.241	177.067	0.43911	-1.18682	0.00657801	0.0775364	INAFM1	chr19	+	47274453	47275707	1255	protein_coding	InaF-motif_containing_1
ENSG00000101596	343.715	768.668	2.23636	1.16084	0.00659655	0.0776585	SMCHD1	chr18	+	2655738	2805017	12210	protein_coding	structural_maintenance_of_chromosomes_flexible_hinge_domain_containing_1
ENSG00000274211	167.055	381.211	2.28195	1.18962	0.00659891	0.0776585	SOCS7	chr17	+	38352228	38405593	8621	protein_coding	suppressor_of_cytokine_signaling_7
ENSG00000118263	511.733	1135.29	2.21853	1.1494	0.00660832	0.0776585	KLF7	chr2	-	207074137	207167267	9262	protein_coding	Kruppel-like_factor_7_(ubiquitous)
ENSG00000099385	804.566	360.38	0.447919	-1.15843	0.00660975	0.0776585	BCL7C	chr16	-	30833626	30894960	4398	protein_coding	B-cell_CLL/lymphoma_7C
ENSG00000102393	335.074	145.821	0.43519	-1.19963	0.006611	0.0776585	GLA	chrX	-	101397803	101407925	2065	protein_coding	galactosidase_alpha
ENSG00000138756	42.2413	107.283	2.53977	1.34196	0.00661135	0.0776585	BMP2K	chr4	+	78776342	78916372	9938	protein_coding	BMP2_inducible_kinase
ENSG00000007520	1138.68	513.488	0.45095	-1.14878	0.00663013	0.077834	TSR3	chr16	-	1349240	1351911	1243	protein_coding	TSR3_20S_rRNA_accumulation_homolog_(S._cerevisiae)
ENSG00000173546	2727.66	5971.22	2.18914	1.13032	0.00665332	0.0780178	CSPG4	chr15	-	75674322	75712848	8290	protein_coding	chondroitin_sulfate_proteoglycan_4
ENSG00000013016	239.063	538.486	2.25248	1.17107	0.00665349	0.0780178	EHD3	chr2	+	31234337	31269447	4636	protein_coding	EH_domain_containing_3
ENSG00000172465	220.821	93.7431	0.424521	-1.23506	0.00666631	0.0781229	TCEAL1	chrX	+	103628704	103630953	1602	protein_coding	transcription_elongation_factor_A_(SII)-like_1
ENSG00000144711	164.175	373.92	2.27758	1.18684	0.00667604	0.0781918	IQSEC1	chr3	-	12897220	13073117	6882	protein_coding	IQ_motif_and_Sec7_domain_1
ENSG00000184924	164.175	67.7043	0.412392	-1.27645	0.00668412	0.07822	PTRHD1	chr2	-	24789734	24793382	1917	protein_coding	peptidyl-tRNA_hydrolase_domain_containing_1
ENSG00000269293	48.9621	15.6268	0.31916	-1.64025	0.00668616	0.07822	ZSCAN16-AS1	chr6	-	28121795	28137293	2163	antisense	ZSCAN16_antisense_RNA_1
ENSG00000175183	234.263	99.9924	0.426839	-1.22727	0.00670263	0.0783223	CSRP2	chr12	-	76858715	76879060	5873	protein_coding	cysteine_and_glycine_rich_protein_2
ENSG00000166803	234.263	99.9924	0.426839	-1.22727	0.00670263	0.0783223	KIAA0101	chr15	-	64364311	64387687	3734	protein_coding	KIAA0101
ENSG00000197345	578.941	258.308	0.446174	-1.16396	0.0067119	0.0783854	MRPL21	chr11	-	68891276	68903835	2825	protein_coding	mitochondrial_ribosomal_protein_L21
ENSG00000135363	770.962	345.799	0.448529	-1.15646	0.00671583	0.0783861	LMO2	chr11	-	33858576	33892289	3109	protein_coding	LIM_domain_only_2
ENSG00000120725	1614.9	733.256	0.454058	-1.13893	0.00673068	0.0784725	SIL1	chr5	-	138946720	139293557	4011	protein_coding	SIL1_nucleotide_exchange_factor
ENSG00000011478	460.848	204.148	0.442983	-1.17422	0.00673097	0.0784725	QPCTL	chr19	+	45692483	45703989	2396	protein_coding	glutaminyl-peptide_cyclotransferase-like
ENSG00000163584	1472.8	667.638	0.453312	-1.14129	0.00674097	0.0785124	RPL22L1	chr3	-	170864875	170870483	2326	protein_coding	ribosomal_protein_L22_like_1
ENSG00000174684	498.292	220.812	0.443139	-1.17375	0.00674441	0.0785124	B4GAT1	chr11	-	66345372	66347692	2072	protein_coding	beta-14-glucuronyltransferase_1
ENSG00000116857	1051.31	474.951	0.451769	-1.14615	0.00674601	0.0785124	TMEM9	chr1	-	201134772	201171574	3915	protein_coding	transmembrane_protein_9
ENSG00000169567	2299.45	1047.8	0.455676	-1.13383	0.00677379	0.0787904	HINT1	chr5	-	131159027	131171735	1936	protein_coding	histidine_triad_nucleotide_binding_protein_1
ENSG00000168016	64.3238	155.195	2.41271	1.26891	0.00677838	0.0787986	TRANK1	chr3	-	36826820	36945057	11177	protein_coding	tetratricopeptide_repeat_and_ankyrin_repeat_containing_1
ENSG00000168675	34.5605	89.5769	2.59189	1.37061	0.00682681	0.0793162	LDLRAD4	chr18	+	13217498	13652755	16759	protein_coding	low_density_lipoprotein_receptor_class_A_domain_containing_4
ENSG00000160325	156.494	64.5797	0.412666	-1.27543	0.00685691	0.0796203	CACFD1	chr9	+	133459965	133470848	3520	protein_coding	calcium_channel_flower_domain_containing_1
ENSG00000273619	27.8397	7.29436	0.262013	-1.91511	0.00689176	0.0799792	RP5-908M14.9	chr20	-	62386303	62386970	668	antisense	NA
ENSG00000143442	245.784	550.984	2.24174	1.16419	0.0069355	0.0803825	POGZ	chr1	-	151402724	151459465	10272	protein_coding	pogo_transposable_element_with_ZNF_domain
ENSG00000221963	245.784	550.984	2.24174	1.16419	0.0069355	0.0803825	APOL6	chr22	+	35648395	35668409	10121	protein_coding	apolipoprotein_L6
ENSG00000140262	486.77	1074.88	2.2082	1.14265	0.00694963	0.0803825	TCF12	chr15	+	56918623	57299281	9446	protein_coding	transcription_factor_12
ENSG00000110844	21.119	60.4135	2.86063	1.51049	0.00695566	0.0803825	PRPF40B	chr12	+	49568218	49644666	9444	protein_coding	pre-mRNA_processing_factor_40_homolog_B
ENSG00000205885	21.119	60.4135	2.86063	1.51049	0.00695566	0.0803825	C1RL-AS1	chr12	+	7108052	7122501	6094	antisense	C1RL_antisense_RNA_1
ENSG00000123689	59.5232	20.8345	0.350023	-1.5092	0.00695566	0.0803825	G0S2	chr1	+	209675420	209676388	866	protein_coding	G0/G1_switch_2
ENSG00000055950	752.72	338.508	0.449713	-1.15265	0.00696424	0.0803825	MRPL43	chr10	-	100969458	100987515	3573	protein_coding	mitochondrial_ribosomal_protein_L43
ENSG00000197653	2.87687	17.7099	6.15595	2.56887	0.00696616	0.0803825	DNAH10	chr12	+	123762188	123936206	16720	protein_coding	dynein_axonemal_heavy_chain_10
ENSG00000180096	18.2386	3.12819	0.171514	-2.4988	0.00696616	0.0803825	SEPT1	chr16	-	30378133	30395991	4217	protein_coding	septin_1
ENSG00000248587	2.87687	17.7099	6.15595	2.56887	0.00696616	0.0803825	GDNF-AS1	chr5	+	37840438	37875799	4636	lincRNA	GDNF_antisense_RNA_1_(head_to_head)
ENSG00000144713	5106.8	2343.49	0.458897	-1.12372	0.00700595	0.0807956	RPL32	chr3	-	12834485	12841588	3720	protein_coding	ribosomal_protein_L32
ENSG00000143126	10.5578	35.4162	3.35451	1.73362	0.00701327	0.080834	CELSR2	chr1	+	109250019	109275750	12349	protein_coding	cadherin_EGF_LAG_seven-pass_G-type_receptor_2
ENSG00000163697	336.994	747.837	2.21914	1.14969	0.00702531	0.0809267	APBB2	chr4	-	40810027	41216714	12956	protein_coding	amyloid_beta_(A4)_precursor_protein-binding_family_B_member_2
ENSG00000165494	187.217	421.832	2.25317	1.17138	0.00703742	0.0810203	PCF11	chr11	+	83156988	83187451	9951	protein_coding	PCF11_cleavage_and_polyadenylation_factor_subunit
ENSG00000007923	188.177	423.915	2.25274	1.17111	0.00706594	0.0813024	DNAJC11	chr1	-	6634168	6701924	5083	protein_coding	DnaJ_heat_shock_protein_family_(Hsp40)_member_C11
ENSG00000125637	41.2812	104.159	2.52315	1.33243	0.0070897	0.0814833	PSD4	chr2	+	113157325	113209396	13442	protein_coding	pleckstrin_and_Sec7_domain_containing_4
ENSG00000171889	41.2812	104.159	2.52315	1.33243	0.0070897	0.0814833	MIR31HG	chr9	-	21455642	21559669	745	sense_overlapping	MIR31_host_gene
ENSG00000106367	1857.8	848.868	0.456921	-1.12988	0.00710765	0.0816433	AP1S1	chr7	+	101154397	101161596	1539	protein_coding	adaptor_related_protein_complex_1_sigma_1_subunit
ENSG00000164885	301.47	132.281	0.438785	-1.1877	0.0071393	0.0819604	CDK5	chr7	-	151053812	151058530	2938	protein_coding	cyclin-dependent_kinase_5
ENSG00000146540	1934.61	885.322	0.457623	-1.12767	0.00714873	0.0820223	C7orf50	chr7	-	996986	1138260	4961	protein_coding	chromosome_7_open_reading_frame_50
ENSG00000269388	23.0392	5.21126	0.226191	-2.11917	0.00716778	0.0820866	AC018755.16	chr19	+	51594561	51606150	1472	transcribed_processed_pseudogene	NA
ENSG00000196305	2246.65	4884.88	2.1743	1.1205	0.00717025	0.0820866	IARS	chr9	-	92210207	92293756	7401	protein_coding	isoleucyl-tRNA_synthetase
ENSG00000072832	58.5631	141.654	2.41883	1.27239	0.00717397	0.0820866	CRMP1	chr4	-	5748084	5893058	5823	protein_coding	collapsin_response_mediator_protein_1
ENSG00000136942	5760.63	2650.75	0.460149	-1.11979	0.00717709	0.0820866	RPL35	chr9	-	124857880	124861981	1535	protein_coding	ribosomal_protein_L35
ENSG00000044524	74.8849	178.109	2.37843	1.24853	0.00718209	0.0820866	EPHA3	chr3	+	89107524	89482134	6674	protein_coding	EPH_receptor_A3
ENSG00000108961	61.4434	21.8761	0.356036	-1.48493	0.00718394	0.0820866	RANGRF	chr17	+	8288497	8290092	1577	protein_coding	RAN_guanine_nucleotide_release_factor
ENSG00000135912	81.6057	191.649	2.34848	1.23037	0.00719996	0.0820866	TTLL4	chr2	+	218710845	218755416	7685	protein_coding	tubulin_tyrosine_ligase_like_4
ENSG00000229809	153.614	63.5381	0.413623	-1.27206	0.00720715	0.0820866	ZNF688	chr16	-	30569346	30572734	3023	protein_coding	zinc_finger_protein_688
ENSG00000034152	1292.3	588.48	0.455374	-1.13472	0.00721419	0.0820866	MAP2K3	chr17	+	21284672	21315240	3783	protein_coding	mitogen-activated_protein_kinase_kinase_3
ENSG00000228205	8.63756	1.38778e-17	1.60668e-18	-6.13309	0.00724341	0.0820866	RP11-778D9.4	chr3	+	184149704	184150435	732	processed_pseudogene	NA
ENSG00000205871	8.63756	1.38778e-17	1.60668e-18	-6.13309	0.00724341	0.0820866	RPS3AP47	chr15	-	43115702	43116493	792	processed_pseudogene	ribosomal_protein_S3a_pseudogene_47
ENSG00000200279	8.63756	1.38778e-17	1.60668e-18	-6.13309	0.00724341	0.0820866	SNORD114-10	chr14	+	100967052	100967123	72	snoRNA	small_nucleolar_RNA_C/D_box_114-10
ENSG00000188153	8.63756	1.38778e-17	1.60668e-18	-6.13309	0.00724341	0.0820866	COL4A5	chrX	+	108439844	108697545	8738	protein_coding	collagen_type_IV_alpha_5
ENSG00000262833	8.63756	1.38778e-17	1.60668e-18	-6.13309	0.00724341	0.0820866	RP11-28G8.1	chr17	-	80801640	80805632	3204	antisense	NA
ENSG00000204396	1.38778e-17	9.37745	6.75717e+17	6.24895	0.00724341	0.0820866	VWA7	chr6	-	31765590	31777294	3638	protein_coding	von_Willebrand_factor_A_domain_containing_7
ENSG00000145358	1.38778e-17	9.37745	6.75717e+17	6.24895	0.00724341	0.0820866	DDIT4L	chr4	-	100185870	100190782	2994	protein_coding	DNA_damage_inducible_transcript_4_like
ENSG00000144407	1.38778e-17	9.37745	6.75717e+17	6.24895	0.00724341	0.0820866	PTH2R	chr2	+	208359714	208854503	4390	protein_coding	parathyroid_hormone_2_receptor
ENSG00000179899	1.38778e-17	9.37745	6.75717e+17	6.24895	0.00724341	0.0820866	PHC1P1	chr12	-	55411727	55414787	3061	processed_pseudogene	polyhomeotic_homolog_1_(Drosophila)_pseudogene_1
ENSG00000279530	1.38778e-17	9.37745	6.75717e+17	6.24895	0.00724341	0.0820866	AC092881.1	chr12	-	70321677	70324274	2598	protein_coding	NA
ENSG00000140749	8.63756	1.38778e-17	1.60668e-18	-6.13309	0.00724341	0.0820866	IGSF6	chr16	-	21639537	21652660	3532	protein_coding	immunoglobulin_superfamily_member_6
ENSG00000267666	8.63756	1.38778e-17	1.60668e-18	-6.13309	0.00724341	0.0820866	AC004156.3	chr19	+	663482	669500	3319	lincRNA	NA
ENSG00000162383	8.63756	1.38778e-17	1.60668e-18	-6.13309	0.00724341	0.0820866	SLC1A7	chr1	-	53087179	53142632	5407	protein_coding	solute_carrier_family_1_(glutamate_transporter)_member_7
ENSG00000188647	400.361	882.198	2.20351	1.13954	0.00725727	0.0821288	PTAR1	chr9	-	69709522	69759959	12200	protein_coding	protein_prenyltransferase_alpha_subunit_repeat_containing_1
ENSG00000091262	44.1615	13.5437	0.306684	-1.69648	0.00725997	0.0821288	ABCC6	chr16	-	16148928	16223522	7559	protein_coding	ATP_binding_cassette_subfamily_C_member_6
ENSG00000090924	370.598	817.621	2.20622	1.14129	0.00726062	0.0821288	PLEKHG2	chr19	+	39412585	39428415	9200	protein_coding	pleckstrin_homology_and_RhoGEF_domain_containing_G2
ENSG00000125845	52.8025	17.7099	0.335398	-1.5697	0.00726739	0.0821288	BMP2	chr20	+	6767664	6780280	3601	protein_coding	bone_morphogenetic_protein_2
ENSG00000256940	52.8025	17.7099	0.335398	-1.5697	0.00726739	0.0821288	RP11-783K16.5	chr11	+	64245964	64248217	597	antisense	NA
ENSG00000164967	155.534	64.5797	0.415213	-1.26656	0.00728487	0.0822804	RPP25L	chr9	-	34610486	34612104	1092	protein_coding	ribonuclease_P/MRP_25kDa_subunit-like
ENSG00000132432	3369.97	1550.87	0.460204	-1.1196	0.00732484	0.0826859	SEC61G	chr7	-	54752250	54759974	1842	protein_coding	Sec61_translocon_gamma_subunit
ENSG00000167508	722.957	327.051	0.452379	-1.14412	0.00735013	0.0829251	MVD	chr16	-	88651935	88663161	4717	protein_coding	mevalonate_diphosphate_decarboxylase
ENSG00000080573	1767.55	3833.95	2.16908	1.11702	0.00740945	0.0835108	COL5A3	chr19	-	9959561	10010471	6750	protein_coding	collagen_type_V_alpha_3
ENSG00000142534	9642.34	4455.76	0.462104	-1.11369	0.00741028	0.0835108	RPS11	chr19	+	49496365	49499689	1390	protein_coding	ribosomal_protein_S11
ENSG00000143324	238.103	530.153	2.22657	1.15438	0.00741771	0.0835481	XPR1	chr1	+	180632004	180890251	8903	protein_coding	xenotropic_and_polytropic_retrovirus_receptor_1
ENSG00000186951	145.933	331.217	2.26965	1.18173	0.00744028	0.0837315	PPARA	chr22	+	46150521	46243756	13219	protein_coding	peroxisome_proliferator-activated_receptor_alpha
ENSG00000133250	172.816	72.9121	0.421906	-1.24367	0.00744225	0.0837315	ZNF414	chr19	-	8509678	8514164	2758	protein_coding	zinc_finger_protein_414
ENSG00000142089	3327.72	1534.21	0.461038	-1.11698	0.00746393	0.0839289	IFITM3	chr11	-	319669	327537	1348	protein_coding	interferon_induced_transmembrane_protein_3
ENSG00000237298	11.5179	37.4993	3.25575	1.69167	0.00749892	0.0842755	TTN-AS1	chr2	+	178521183	178779963	20654	antisense	TTN_antisense_RNA_1
ENSG00000158545	367.717	810.331	2.20368	1.13963	0.00750327	0.0842777	ZC3H18	chr16	+	88570381	88631966	8648	protein_coding	zinc_finger_CCCH-type_containing_18
ENSG00000131174	688.393	311.427	0.452398	-1.14404	0.00751724	0.0843534	COX7B	chrX	+	77899438	77907373	3024	protein_coding	cytochrome_c_oxidase_subunit_VIIb
ENSG00000164187	167.055	376.004	2.25078	1.16978	0.00751833	0.0843534	LMBRD2	chr5	-	36098412	36151961	8421	protein_coding	LMBR1_domain_containing_2
ENSG00000108389	161.294	363.505	2.25367	1.17161	0.00752708	0.0844049	MTMR4	chr17	-	58489529	58517905	7475	protein_coding	myotubularin_related_protein_4
ENSG00000132793	34.5605	88.5354	2.56175	1.35376	0.0075579	0.0847036	LPIN3	chr20	+	41340920	41360582	4568	protein_coding	lipin_3
ENSG00000118162	176.656	74.9952	0.424526	-1.23479	0.00757751	0.0848715	KPTN	chr19	-	47475144	47484268	2124	protein_coding	kaptin_(actin_binding_protein)
ENSG00000156968	29.7599	8.3359	0.280105	-1.8213	0.00758204	0.0848715	MPV17L	chr16	+	15395754	15413268	6009	protein_coding	MPV17_mitochondrial_membrane_protein-like
ENSG00000066777	284.188	628.059	2.21001	1.14368	0.00758544	0.0848715	ARFGEF1	chr8	-	67173511	67343677	10964	protein_coding	ADP_ribosylation_factor_guanine_nucleotide_exchange_factor_1
ENSG00000131845	28.7998	77.0783	2.67635	1.41612	0.00760196	0.084923	ZNF304	chr19	+	57351307	57359898	4609	protein_coding	zinc_finger_protein_304
ENSG00000104728	361.957	795.749	2.19846	1.13621	0.0076025	0.084923	ARHGEF10	chr8	+	1823976	1958641	10792	protein_coding	Rho_guanine_nucleotide_exchange_factor_10
ENSG00000174939	271.707	118.74	0.437017	-1.19345	0.00760296	0.084923	ASPHD1	chr16	+	29900375	29919864	2312	protein_coding	aspartate_beta-hydroxylase_domain_containing_1
ENSG00000145247	217.941	93.7431	0.430131	-1.21613	0.0076068	0.084923	OCIAD2	chr4	-	48885019	48906937	2483	protein_coding	OCIA_domain_containing_2
ENSG00000172757	19812.7	9188.57	0.463771	-1.10851	0.00762168	0.0850424	CFL1	chr11	-	65823022	65862026	5863	protein_coding	cofilin_1_(non-muscle)
ENSG00000214046	493.491	221.854	0.44956	-1.153	0.00763074	0.085081	SMIM7	chr19	-	16630751	16660442	6020	protein_coding	small_integral_membrane_protein_7
ENSG00000185222	1679.22	771.793	0.459613	-1.12139	0.00763354	0.085081	WBP5	chrX	+	103356445	103358469	1096	protein_coding	WW_domain_binding_protein_5
ENSG00000184209	232.342	101.034	0.43485	-1.20048	0.00764489	0.0851607	SNRNP35	chr12	+	123457641	123473154	5140	protein_coding	small_nuclear_ribonucleoprotein_U11/U12_35kDa_subunit
ENSG00000229117	3058.89	1413.39	0.462059	-1.11379	0.00766247	0.0853097	RPL41	chr12	+	56116586	56117943	1088	protein_coding	ribosomal_protein_L41
ENSG00000110031	288.989	127.073	0.439715	-1.18462	0.00767167	0.0853652	LPXN	chr11	-	58526871	58578220	2467	protein_coding	leupaxin
ENSG00000181061	469.489	210.397	0.448141	-1.15754	0.00767718	0.0853797	HIGD1A	chr3	-	42784298	42804531	1675	protein_coding	HIG1_hypoxia_inducible_domain_family_member_1A
ENSG00000183172	344.675	153.112	0.44422	-1.17005	0.0076831	0.0853986	SMDT1	chr22	+	42079691	42084284	1731	protein_coding	single-pass_membrane_protein_with_aspartate-rich_tail_1
ENSG00000103187	4436.65	2053.94	0.462949	-1.11103	0.00769131	0.085443	COTL1	chr16	-	84565594	84618077	6762	protein_coding	coactosin-like_F-actin_binding_protein_1
ENSG00000074621	35.5206	90.6185	2.55115	1.34788	0.00769874	0.0854787	SLC24A1	chr15	+	65611366	65660995	9084	protein_coding	solute_carrier_family_24_(sodium/potassium/calcium_exchanger)_member_1
ENSG00000167106	310.111	683.261	2.20328	1.13931	0.00770342	0.085484	FAM102A	chr9	-	127940579	127980513	6100	protein_coding	family_with_sequence_similarity_102_member_A
ENSG00000167685	529.975	238.519	0.450056	-1.15144	0.00772246	0.0856484	ZNF444	chr19	+	56132599	56160893	7239	protein_coding	zinc_finger_protein_444
ENSG00000143702	477.169	1042.6	2.18496	1.12739	0.00774036	0.0857257	CEP170	chr1	-	243124428	243255348	10939	protein_coding	centrosomal_protein_170kDa
ENSG00000154229	1034.03	2239.34	2.16564	1.11469	0.00774106	0.0857257	PRKCA	chr17	+	66302636	66810743	11152	protein_coding	protein_kinase_C_alpha
ENSG00000076641	41.2812	103.117	2.49792	1.31795	0.00774296	0.0857257	PAG1	chr8	-	80967810	81112068	11023	protein_coding	phosphoprotein_membrane_anchor_with_glycosphingolipid_microdomains_1
ENSG00000067900	537.656	1170.71	2.17743	1.12243	0.00774635	0.0857257	ROCK1	chr18	-	20946906	21111851	11113	protein_coding	Rho-associated_coiled-coil_containing_protein_kinase_1
ENSG00000163170	322.592	142.696	0.442342	-1.17611	0.00778732	0.0861176	BOLA3	chr2	-	74135398	74147994	3156	protein_coding	bolA_family_member_3
ENSG00000087088	1666.74	767.627	0.460556	-1.11844	0.00779026	0.0861176	BAX	chr19	+	48954815	48961798	2587	protein_coding	BCL2-associated_X_protein
ENSG00000101974	423.403	924.901	2.18444	1.12702	0.00780858	0.0862351	ATP11C	chrX	-	139726346	139945276	7407	protein_coding	ATPase_class_VI_type_11C
ENSG00000178752	24.9594	67.7043	2.71258	1.43486	0.00780939	0.0862351	FAM132B	chr2	+	238158982	238168900	3572	protein_coding	family_with_sequence_similarity_132_member_B
ENSG00000142409	997.547	457.245	0.458369	-1.12522	0.00781562	0.0862568	ZNF787	chr19	-	56087366	56121280	3671	protein_coding	zinc_finger_protein_787
ENSG00000234779	15.3583	2.08666	0.135865	-2.81021	0.00786477	0.0866517	RP11-62F24.2	chr9	+	16726814	16727524	428	antisense	NA
ENSG00000242173	15.3583	2.08666	0.135865	-2.81021	0.00786477	0.0866517	ARHGDIG	chr16	+	268727	283010	2429	protein_coding	Rho_GDP_dissociation_inhibitor_(GDI)_gamma
ENSG00000275783	15.3583	2.08666	0.135865	-2.81021	0.00786477	0.0866517	FP236383.5	chr21	+	8435707	8435886	180	miRNA	NA
ENSG00000160446	298.59	132.281	0.443018	-1.17386	0.00786849	0.0866517	ZDHHC12	chr9	-	128720869	128724127	2597	protein_coding	zinc_finger_DHHC-type_containing_12
ENSG00000169189	414.763	185.4	0.447002	-1.16115	0.00788644	0.0868022	NSMCE1	chr16	-	27224991	27268794	3770	protein_coding	NSE1_homolog_SMC5-SMC6_complex_component
ENSG00000175054	192.978	430.164	2.22908	1.1559	0.00789394	0.0868179	ATR	chr3	-	142449235	142578826	12496	protein_coding	ATR_serine/threonine_kinase
ENSG00000161016	21777.1	10136.4	0.46546	-1.10326	0.00790066	0.0868179	RPL8	chr8	-	144789765	144792587	2159	protein_coding	ribosomal_protein_L8
ENSG00000214087	503.092	227.062	0.451332	-1.14734	0.00790071	0.0868179	ARL16	chr17	-	81681174	81683924	2597	protein_coding	ADP_ribosylation_factor_like_GTPase_16
ENSG00000153037	359.076	159.361	0.443808	-1.17141	0.00791292	0.0869049	SRP19	chr5	+	112861222	112869788	3598	protein_coding	signal_recognition_particle_19kDa
ENSG00000105699	80.6456	31.25	0.387498	-1.36444	0.00792524	0.0869578	LSR	chr19	+	35248330	35267964	2916	protein_coding	lipolysis_stimulated_lipoprotein_receptor
ENSG00000169021	739.278	336.425	0.455072	-1.13556	0.00792631	0.0869578	UQCRFS1	chr19	-	29205321	29213541	3475	protein_coding	ubiquinol-cytochrome_c_reductase_Rieske_iron-sulfur_polypeptide_1
ENSG00000076108	358.116	784.292	2.19005	1.13067	0.0079344	0.0869995	BAZ2A	chr12	-	56595596	56636816	10918	protein_coding	bromodomain_adjacent_to_zinc_finger_domain_2A
ENSG00000272086	38.4009	11.4606	0.298445	-1.73407	0.00794554	0.0870745	CTD-2186M15.3	chr5	+	32174471	32175272	802	lincRNA	NA
ENSG00000164168	168.975	378.087	2.23753	1.16127	0.00798205	0.0874274	TMEM184C	chr4	+	147617383	147672044	4712	protein_coding	transmembrane_protein_184C
ENSG00000105254	1918.29	886.364	0.46206	-1.11375	0.00798975	0.0874645	TBCB	chr19	+	36114289	36125947	3326	protein_coding	tubulin_folding_cofactor_B
ENSG00000125877	959.143	439.538	0.458262	-1.12555	0.00801723	0.087714	ITPA	chr20	+	3208868	3223870	2071	protein_coding	inosine_triphosphatase
ENSG00000105186	191.058	424.956	2.22423	1.15275	0.00802272	0.087714	ANKRD27	chr19	-	32597007	32676597	7855	protein_coding	ankyrin_repeat_domain_27
ENSG00000165813	143.052	321.843	2.24982	1.16906	0.00802553	0.087714	CCDC186	chr10	-	114120862	114174220	8991	protein_coding	coiled-coil_domain_containing_186
ENSG00000011009	636.547	289.555	0.454884	-1.13612	0.00806258	0.0880715	LYPLA2	chr1	+	23790970	23795539	2196	protein_coding	lysophospholipase_II
ENSG00000008441	1638.9	3524.61	2.1506	1.10468	0.00810086	0.088442	NFIX	chr19	+	12995608	13098796	6302	protein_coding	nuclear_factor_I/X_(CCAAT-binding_transcription_factor)
ENSG00000108055	384.039	838.452	2.18325	1.1262	0.00810573	0.0884476	SMC3	chr10	+	110567691	110604636	4275	protein_coding	structural_maintenance_of_chromosomes_3
ENSG00000158373	24.9594	6.25281	0.250519	-1.97666	0.00813533	0.0886806	HIST1H2BD	chr6	+	26158146	26171349	871	protein_coding	histone_cluster_1_H2bd
ENSG00000132510	84.486	194.774	2.3054	1.20372	0.00813808	0.0886806	KDM6B	chr17	+	7839904	7854796	7258	protein_coding	lysine_(K)-specific_demethylase_6B
ENSG00000234741	1770.43	819.704	0.462997	-1.11082	0.00814021	0.0886806	GAS5	chr1	-	173863900	173868882	3631	processed_transcript	growth_arrest_specific_5_(non-protein_coding)
ENSG00000164307	239.063	527.029	2.20456	1.14005	0.00816642	0.0888712	ERAP1	chr5	-	96760810	96808100	7945	protein_coding	endoplasmic_reticulum_aminopeptidase_1
ENSG00000169926	346.595	756.17	2.18171	1.12516	0.00817048	0.0888712	KLF13	chr15	+	31326855	31435665	9409	protein_coding	Kruppel-like_factor_13
ENSG00000198862	224.662	496.824	2.21143	1.14451	0.00817086	0.0888712	LTN1	chr21	-	28928144	28992956	8876	protein_coding	listerin_E3_ubiquitin_protein_ligase_1
ENSG00000159210	1032.11	474.951	0.460174	-1.11956	0.00817627	0.0888824	SNF8	chr17	-	48929316	48945117	5270	protein_coding	SNF8_ESCRT-II_complex_subunit
ENSG00000065054	2308.09	1071.76	0.464349	-1.10664	0.00818097	0.0888858	SLC9A3R2	chr16	+	2025356	2039026	3550	protein_coding	solute_carrier_family_9_subfamily_A_(NHE3_cation_proton_antiporter_3)_member_3_regulator_2
ENSG00000102743	58.5631	139.571	2.38326	1.25104	0.00819666	0.0889925	SLC25A15	chr13	+	40789412	40810111	1837	protein_coding	solute_carrier_family_25_(mitochondrial_carrier;_ornithine_transporter)_member_15
ENSG00000095739	576.06	261.433	0.453829	-1.13943	0.00819957	0.0889925	BAMBI	chr10	+	28677342	28682939	2314	protein_coding	BMP_and_activin_membrane-bound_inhibitor
ENSG00000054148	1379.67	637.433	0.462019	-1.11384	0.00822279	0.0891968	PHPT1	chr9	+	136848724	136851027	1612	protein_coding	phosphohistidine_phosphatase_1
ENSG00000169228	168.975	71.8705	0.425331	-1.232	0.00823893	0.0893031	RAB24	chr5	-	177301198	177303744	2065	protein_coding	RAB24_member_RAS_oncogene_family
ENSG00000173264	642.308	292.679	0.455669	-1.13363	0.00824139	0.0893031	GPR137	chr11	+	64270062	64289500	4031	protein_coding	G_protein-coupled_receptor_137
ENSG00000023516	481.97	1045.72	2.16968	1.11727	0.00825253	0.0893483	AKAP11	chr13	+	42272153	42323267	9920	protein_coding	A-kinase_anchoring_protein_11
ENSG00000135392	99.8477	229.145	2.29494	1.19737	0.00825438	0.0893483	DNAJC14	chr12	-	55820960	55830824	4190	protein_coding	DnaJ_heat_shock_protein_family_(Hsp40)_member_C14
ENSG00000142156	21175.1	45248.1	2.13685	1.09548	0.00830968	0.0898989	COL6A1	chr21	+	45981737	46005050	5343	protein_coding	collagen_type_VI_alpha_1
ENSG00000159228	1136.76	524.945	0.46179	-1.11452	0.0083196	0.0899581	CBR1	chr21	+	36069941	36073166	2450	protein_coding	carbonyl_reductase_1
ENSG00000242485	1093.56	505.156	0.461938	-1.11405	0.00834055	0.0901366	MRPL20	chr1	-	1401908	1407313	2788	protein_coding	mitochondrial_ribosomal_protein_L20
ENSG00000135114	11.5179	1.04513	0.0907396	-3.31966	0.00839028	0.090337	OASL	chr12	-	121019111	121039242	3517	protein_coding	2'-5'-oligoadenylate_synthetase-like
ENSG00000254461	0.95662	12.5021	13.069	3.54034	0.00839028	0.090337	RP11-755F10.3	chr11	-	66259567	66261834	539	antisense	NA
ENSG00000280828	0.95662	12.5021	13.069	3.54034	0.00839028	0.090337	RP11-274B21.1	chr7	+	128533652	128615970	829	unprocessed_pseudogene	NA
ENSG00000057657	0.95662	12.5021	13.069	3.54034	0.00839028	0.090337	PRDM1	chr6	+	106086320	106109939	6369	protein_coding	PR_domain_containing_1_with_ZNF_domain
ENSG00000260005	0.95662	12.5021	13.069	3.54034	0.00839028	0.090337	AC027601.1	chr17	+	81228707	81233983	4506	antisense	NA
ENSG00000153993	0.95662	12.5021	13.069	3.54034	0.00839028	0.090337	SEMA3D	chr7	-	84995553	85186855	8062	protein_coding	sema_domain_immunoglobulin_domain_(Ig)_short_basic_domain_secreted_(semaphorin)_3D
ENSG00000267257	0.95662	12.5021	13.069	3.54034	0.00839028	0.090337	RP11-1151B14.4	chr18	+	58535415	58538552	2553	antisense	NA
ENSG00000233016	502.132	228.103	0.454269	-1.13798	0.00840052	0.0903992	SNHG7	chr9	-	136721366	136728184	4345	antisense	small_nucleolar_RNA_host_gene_7
ENSG00000131015	360.997	161.444	0.447217	-1.16038	0.00841641	0.0905222	ULBP2	chr6	+	149942000	149949235	1349	protein_coding	UL16_binding_protein_2
ENSG00000120800	207.38	457.245	2.20487	1.14018	0.00843017	0.0906221	UTP20	chr12	+	101280109	101386616	10024	protein_coding	UTP20_small_subunit_processome_component
ENSG00000139973	3.83699	19.793	5.15846	2.3283	0.00845893	0.0908111	SYT16	chr14	+	61995823	62112550	14067	protein_coding	synaptotagmin_16
ENSG00000121680	268.826	118.74	0.441699	-1.17808	0.00846077	0.0908111	PEX16	chr11	-	45909669	45918812	3013	protein_coding	peroxisomal_biogenesis_factor_16
ENSG00000153071	916.898	1969.58	2.14809	1.10294	0.00846914	0.0908111	DAB2	chr5	-	39371675	39462300	7717	protein_coding	Dab_mitogen-responsive_phosphoprotein_homolog_2_(Drosophila)
ENSG00000172927	62.4035	22.9176	0.367248	-1.44051	0.00847015	0.0908111	MYEOV	chr11	+	69294138	69367726	3760	protein_coding	myeloma_overexpressed
ENSG00000283103	62.4035	22.9176	0.367248	-1.44051	0.00847015	0.0908111	LLNLR-245B6.1	chr19	-	58310449	58326933	2413	antisense	NA
ENSG00000118762	634.627	1367.56	2.1549	1.10746	0.00849231	0.0910006	PKD2	chr4	+	88007668	88077777	5498	protein_coding	polycystic_kidney_disease_2_(autosomal_dominant)
ENSG00000166860	35.5206	89.5769	2.52183	1.33123	0.00850499	0.0910883	ZBTB39	chr12	-	56998834	57006446	6170	protein_coding	zinc_finger_and_BTB_domain_containing_39
ENSG00000168002	885.215	408.292	0.461235	-1.11621	0.00851366	0.091133	POLR2G	chr11	+	62761544	62766710	1923	protein_coding	polymerase_(RNA)_II_(DNA_directed)_polypeptide_G
ENSG00000113742	172.816	384.336	2.22396	1.15252	0.00852094	0.0911487	CPEB4	chr5	+	173888280	173961976	10272	protein_coding	cytoplasmic_polyadenylation_element_binding_protein_4
ENSG00000171658	28.7998	76.0367	2.64018	1.39653	0.00852412	0.0911487	RP11-443P15.2	chr3	+	185959943	185980872	2628	transcribed_unprocessed_pseudogene	NA
ENSG00000100354	204.499	449.954	2.20027	1.13717	0.0085398	0.0912683	TNRC6B	chr22	+	40044817	40335808	19998	protein_coding	trinucleotide_repeat_containing_6B
ENSG00000133794	76.8051	179.15	2.33253	1.22047	0.00856063	0.0914427	ARNTL	chr11	+	13276652	13387266	6726	protein_coding	aryl_hydrocarbon_receptor_nuclear_translocator_like
ENSG00000124749	70.0844	164.569	2.34815	1.22995	0.00857675	0.0915348	COL21A1	chr6	-	56056590	56394094	7078	protein_coding	collagen_type_XXI_alpha_1
ENSG00000189043	1667.7	775.959	0.465287	-1.10369	0.00857828	0.0915348	NDUFA4	chr7	-	10931951	10940256	3556	protein_coding	NDUFA4_mitochondrial_complex_associated
ENSG00000070614	1983.58	4238.08	2.13658	1.09525	0.00858562	0.0915649	NDST1	chr5	+	150485818	150558211	9529	protein_coding	N-deacetylase/N-sulfotransferase_(heparan_glucosaminyl)_1
ENSG00000105640	1297.1	602.02	0.464128	-1.10726	0.00860889	0.0917648	RPL18A	chr19	+	17859876	17864153	3527	protein_coding	ribosomal_protein_L18a
ENSG00000240225	213.14	92.7016	0.434932	-1.20012	0.00862975	0.0919249	ZNF542P	chr19	+	56368099	56379828	4690	transcribed_unprocessed_pseudogene	zinc_finger_protein_542_pseudogene
ENSG00000131979	91.2067	35.4162	0.388307	-1.36182	0.00863751	0.0919249	GCH1	chr14	-	54842008	54902852	2951	protein_coding	GTP_cyclohydrolase_1
ENSG00000186281	91.2067	35.4162	0.388307	-1.36182	0.00863751	0.0919249	GPAT2	chr2	-	96021946	96039451	5684	protein_coding	glycerol-3-phosphate_acyltransferase_2_mitochondrial
ENSG00000204308	425.324	192.69	0.453044	-1.1418	0.00864784	0.0919865	RNF5	chr6	+	32178354	32180793	1178	protein_coding	ring_finger_protein_5_E3_ubiquitin_protein_ligase
ENSG00000047578	123.85	279.139	2.25384	1.17152	0.00866023	0.09207	KIAA0556	chr16	+	27550133	27780369	9784	protein_coding	KIAA0556
ENSG00000150051	29.7599	78.1198	2.625	1.38835	0.00868456	0.0922803	MKX	chr10	-	27672875	27746060	4106	protein_coding	mohawk_homeobox
ENSG00000067221	680.712	312.469	0.459033	-1.12304	0.00870132	0.0923999	STOML1	chr15	-	73978923	73994622	10461	protein_coding	stomatin_like_1
ENSG00000272333	329.313	715.549	2.17285	1.11927	0.00870493	0.0923999	KMT2B	chr19	+	35718019	35738878	10279	protein_coding	lysine_(K)-specific_methyltransferase_2B
ENSG00000129084	497.332	227.062	0.45656	-1.13072	0.0087128	0.092435	PSMA1	chr11	-	14504874	14643635	3301	protein_coding	proteasome_subunit_alpha_1
ENSG00000164897	1006.19	465.577	0.462714	-1.11162	0.00873466	0.0926184	TMUB1	chr7	-	151081080	151083546	2005	protein_coding	transmembrane_and_ubiquitin-like_domain_containing_1
ENSG00000166441	3996.92	1873.75	0.4688	-1.09291	0.00875092	0.0926959	RPL27A	chr11	+	8682411	8714759	7193	protein_coding	ribosomal_protein_L27a
ENSG00000174547	484.85	220.812	0.455424	-1.13431	0.00875437	0.0926959	MRPL11	chr11	-	66435075	66466738	2539	protein_coding	mitochondrial_ribosomal_protein_L11
ENSG00000126768	502.132	229.145	0.456344	-1.13141	0.0087559	0.0926959	TIMM17B	chrX	-	48893447	48898143	2562	protein_coding	translocase_of_inner_mitochondrial_membrane_17_homolog_B_(yeast)
ENSG00000147642	10.5578	34.3747	3.25586	1.6907	0.00876482	0.0926959	SYBU	chr8	-	109573978	109691791	7024	protein_coding	syntabulin
ENSG00000168453	10.5578	34.3747	3.25586	1.6907	0.00876482	0.0926959	HR	chr8	-	22114415	22133384	8784	protein_coding	hair_growth_associated
ENSG00000139946	19.1988	54.1642	2.82123	1.48995	0.00878145	0.0928233	PELI2	chr14	+	56117814	56301526	6278	protein_coding	pellino_E3_ubiquitin_protein_ligase_family_member_2
ENSG00000103995	81.6057	187.483	2.29742	1.19868	0.00879952	0.0929659	CEP152	chr15	-	48712928	48811146	8168	protein_coding	centrosomal_protein_152kDa
ENSG00000174989	175.696	389.544	2.21715	1.1481	0.00882225	0.0931575	FBXW8	chr12	+	116910956	117031148	5169	protein_coding	F-box_and_WD_repeat_domain_containing_8
ENSG00000123836	30.72	80.2029	2.61077	1.38065	0.00883851	0.0932805	PFKFB2	chr1	+	207034366	207081024	10197	protein_coding	6-phosphofructo-2-kinase/fructose-26-biphosphatase_2
ENSG00000170485	120.97	271.848	2.24724	1.16727	0.00884706	0.0933222	NPAS2	chr2	+	100820152	100996829	12491	protein_coding	neuronal_PAS_domain_protein_2
ENSG00000106605	460.848	209.355	0.454283	-1.1379	0.00886789	0.0934933	BLVRA	chr7	+	43758680	43807342	1821	protein_coding	biliverdin_reductase_A
ENSG00000280206	95.0472	37.4993	0.394534	-1.33906	0.00888926	0.0936698	CTB-193M12.5	chr16	+	15701237	15702118	882	lincRNA	NA
ENSG00000157193	244.824	535.361	2.18672	1.12834	0.00891933	0.0939312	LRP8	chr1	-	53242364	53328070	10258	protein_coding	LDL_receptor_related_protein_8
ENSG00000176108	517.494	236.436	0.456886	-1.12971	0.00892333	0.0939312	CHMP6	chr17	+	80991598	81009517	2118	protein_coding	charged_multivesicular_body_protein_6
ENSG00000183978	536.696	245.81	0.458005	-1.1262	0.00893908	0.0940482	COA3	chr17	-	42795147	42798704	1922	protein_coding	cytochrome_c_oxidase_assembly_factor_3
ENSG00000058063	420.523	906.153	2.15482	1.10732	0.0089467	0.0940796	ATP11B	chr3	+	182793500	182921635	9196	protein_coding	ATPase_class_VI_type_11B
ENSG00000103253	175.696	76.0367	0.432774	-1.20706	0.00896117	0.0941829	HAGHL	chr16	+	726936	735525	4890	protein_coding	hydroxyacylglutathione_hydrolase-like
ENSG00000100852	231.382	505.156	2.18321	1.126	0.00896951	0.0942217	ARHGAP5	chr14	+	32076114	32159728	10888	protein_coding	Rho_GTPase_activating_protein_5
ENSG00000138759	6.71734	27.0838	4.03193	1.99063	0.00898543	0.0942912	FRAS1	chr4	+	78057570	78544269	20379	protein_coding	Fraser_extracellular_matrix_complex_subunit_1
ENSG00000186205	26.8796	7.29436	0.271371	-1.86471	0.00898543	0.0942912	MARC1	chr1	+	220786759	220819657	9258	protein_coding	mitochondrial_amidoxime_reducing_component_1
ENSG00000141570	96.9674	38.5409	0.397462	-1.32848	0.00900888	0.0944884	CBX8	chr17	-	79792132	79801683	4164	protein_coding	chromobox_8
ENSG00000033867	728.717	1560.25	2.14109	1.0982	0.00901872	0.0945427	SLC4A7	chr3	-	27372721	27484420	9616	protein_coding	solute_carrier_family_4_sodium_bicarbonate_cotransporter_member_7
ENSG00000100285	15.3583	44.7902	2.91635	1.53607	0.00908383	0.0951268	NEFH	chr22	+	29480230	29491390	3783	protein_coding	neurofilament_heavy_polypeptide
ENSG00000123444	15.3583	44.7902	2.91635	1.53607	0.00908383	0.0951268	KBTBD4	chr11	-	47572197	47579015	3302	protein_coding	kelch_repeat_and_BTB_(POZ)_domain_containing_4
ENSG00000144357	365.797	790.541	2.16115	1.11151	0.00911197	0.0953723	UBR3	chr2	+	169827458	170084131	10063	protein_coding	ubiquitin_protein_ligase_E3_component_n-recognin_3_(putative)
ENSG00000040933	154.574	341.632	2.21016	1.14347	0.0091363	0.0955775	INPP4A	chr2	+	98444854	98594390	13187	protein_coding	inositol_polyphosphate-4-phosphatase_type_I_A
ENSG00000204392	432.044	196.857	0.45564	-1.13357	0.00914865	0.0956274	LSM2	chr6	-	31797396	31806984	1077	protein_coding	LSM2_homolog_U6_small_nuclear_RNA_and_mRNA_degradation_associated
ENSG00000158552	395.56	180.192	0.455536	-1.13386	0.00915049	0.0956274	ZFAND2B	chr2	+	219195237	219209651	3396	protein_coding	zinc_finger_AN1-type_domain_2B
ENSG00000185201	910.177	422.873	0.464605	-1.10571	0.00917721	0.0958571	IFITM2	chr11	+	307631	315272	1543	protein_coding	interferon_induced_transmembrane_protein_2
ENSG00000197121	105.608	237.477	2.24866	1.16805	0.00919731	0.0960177	PGAP1	chr2	-	196833004	196927796	12761	protein_coding	post-GPI_attachment_to_proteins_1
ENSG00000100888	461.808	992.602	2.14938	1.1037	0.00922234	0.0962294	CHD8	chr14	-	21385194	21456126	9781	protein_coding	chromodomain_helicase_DNA_binding_protein_8
ENSG00000110700	3339.25	1572.75	0.470988	-1.08618	0.00922991	0.0962588	RPS13	chr11	-	17074389	17077787	2186	protein_coding	ribosomal_protein_S13
ENSG00000159335	11342.7	5359.83	0.472536	-1.08149	0.00924308	0.0963232	PTMS	chr12	+	6765516	6770952	1475	protein_coding	parathymosin
ENSG00000196663	174.736	385.378	2.20548	1.14049	0.00924558	0.0963232	TECPR2	chr14	+	102362963	102502481	9384	protein_coding	tectonin_beta-propeller_repeat_containing_2
ENSG00000261786	141.132	313.51	2.22139	1.15071	0.00926607	0.0964796	RP4-555D20.2	chr3	+	44117299	44122365	5067	lincRNA	NA
ENSG00000274897	35.5206	10.419	0.293323	-1.75792	0.00927012	0.0964796	PANO1	chr11	+	797511	799190	1680	protein_coding	proapoptotic_nucleolar_protein_1
ENSG00000100284	684.552	316.635	0.462543	-1.11206	0.00927773	0.0965094	TOM1	chr22	+	35299275	35347994	5871	protein_coding	target_of_myb1_membrane_trafficking_protein
ENSG00000158711	300.51	648.89	2.1593	1.11022	0.00928811	0.0965678	ELK4	chr1	-	205597556	205631962	12142	protein_coding	ELK4_ETS-domain_protein_(SRF_accessory_protein_1)
ENSG00000174485	98.8876	223.937	2.26456	1.17814	0.00930824	0.0967275	DENND4A	chr15	-	65658046	65792293	10623	protein_coding	DENN/MADD_domain_containing_4A
ENSG00000185803	1939.41	911.361	0.469916	-1.08943	0.00931409	0.0967387	SLC52A2	chr8	+	144354135	144361272	2926	protein_coding	solute_carrier_family_52_(riboflavin_transporter)_member_2
ENSG00000144228	91.2067	207.272	2.27255	1.18313	0.00933454	0.0969014	SPOPL	chr2	+	138501801	138573547	6468	protein_coding	speckle_type_POZ_protein_like
ENSG00000108518	20891.9	9892.66	0.473516	-1.07851	0.00937906	0.0973051	PFN1	chr17	-	4945652	4949061	1987	protein_coding	profilin_1
ENSG00000137497	459.888	986.353	2.14477	1.1006	0.00938595	0.0973051	NUMA1	chr11	-	72002864	72080693	15224	protein_coding	nuclear_mitotic_apparatus_protein_1
ENSG00000103490	72.9647	28.1254	0.385465	-1.37165	0.0093986	0.0973051	PYCARD	chr16	-	31201485	31203450	1661	protein_coding	PYD_and_CARD_domain_containing
ENSG00000173915	1296.14	607.228	0.468489	-1.09377	0.00940236	0.0973051	USMG5	chr10	-	103389041	103396466	898	protein_coding	up-regulated_during_skeletal_muscle_growth_5_homolog_(mouse)
ENSG00000204792	16.3184	46.8733	2.87241	1.5147	0.009406	0.0973051	LINC01291	chr2	+	74918148	74938418	4176	lincRNA	long_intergenic_non-protein_coding_RNA_1291
ENSG00000155961	16.3184	46.8733	2.87241	1.5147	0.009406	0.0973051	RAB39B	chrX	-	155258241	155264589	3505	protein_coding	RAB39B_member_RAS_oncogene_family
ENSG00000103502	1915.41	900.945	0.470367	-1.08804	0.00941073	0.0973051	CDIPT	chr16	-	29858357	29863736	3325	protein_coding	CDP-diacylglycerol--inositol_3-phosphatidyltransferase
ENSG00000168488	754.64	1606.08	2.12827	1.08954	0.00941182	0.0973051	ATXN2L	chr16	+	28823035	28837237	6508	protein_coding	ataxin_2-like
ENSG00000099889	155.534	66.6628	0.428606	-1.22084	0.00941772	0.0973164	ARVCF	chr22	-	19969896	20016808	5621	protein_coding	armadillo_repeat_gene_deleted_in_velocardiofacial_syndrome
ENSG00000063241	940.901	438.497	0.466039	-1.10127	0.00945246	0.0975687	ISOC2	chr19	-	55452985	55462343	4408	protein_coding	isochorismatase_domain_containing_2
ENSG00000100485	146.893	324.968	2.21228	1.14481	0.00945657	0.0975687	SOS2	chr14	-	50117120	50231558	6938	protein_coding	SOS_Ras/Rho_guanine_nucleotide_exchange_factor_2
ENSG00000166171	324.513	146.862	0.452563	-1.14319	0.00945657	0.0975687	DPCD	chr10	+	101570560	101609668	1718	protein_coding	deleted_in_primary_ciliary_dyskinesia_homolog_(mouse)
ENSG00000182208	461.808	211.438	0.457849	-1.12663	0.00948998	0.0978636	MOB2	chr11	-	1469457	1501247	4518	protein_coding	MOB_kinase_activator_2
ENSG00000124181	341.794	736.38	2.15445	1.10702	0.00950505	0.0979691	PLCG1	chr20	+	41136960	41196801	9648	protein_coding	phospholipase_C_gamma_1
ENSG00000135617	389.8	178.109	0.456924	-1.12947	0.00955677	0.0984522	PRADC1	chr2	-	73228006	73233238	1407	protein_coding	protease-associated_domain_containing_1
ENSG00000080503	442.606	945.732	2.13674	1.09518	0.0095828	0.0986427	SMARCA2	chr9	+	2015219	2193624	9769	protein_coding	SWI/SNF_related_matrix_associated_actin_dependent_regulator_of_chromatin_subfamily_a_member_2
ENSG00000165644	143.052	60.4135	0.422317	-1.242	0.00958828	0.0986427	COMTD1	chr10	-	75233969	75236030	1580	protein_coding	catechol-O-methyltransferase_domain_containing_1
ENSG00000126464	274.587	592.646	2.15832	1.10953	0.00960643	0.0986427	PRR12	chr19	+	49591643	49626439	7093	protein_coding	proline_rich_12
ENSG00000108641	256.345	114.574	0.446953	-1.161	0.00960718	0.0986427	B9D1	chr17	-	19337554	19378182	3522	protein_coding	B9_protein_domain_1
ENSG00000222009	152.654	335.383	2.19702	1.13486	0.00960719	0.0986427	BTBD19	chr1	+	44808482	44815585	3520	protein_coding	BTB_(POZ)_domain_containing_19
ENSG00000111206	292.829	632.225	2.15902	1.11003	0.00960835	0.0986427	FOXM1	chr12	-	2857681	2877155	4899	protein_coding	forkhead_box_M1
ENSG00000166889	245.784	533.278	2.1697	1.11707	0.00961166	0.0986427	PATL1	chr11	-	59636716	59668980	4278	protein_coding	protein_associated_with_topoisomerase_II_homolog_1_(yeast)
ENSG00000112851	729.677	1551.92	2.12685	1.08858	0.00961418	0.0986427	ERBB2IP	chr5	+	65926475	66082549	10216	protein_coding	erbb2_interacting_protein
ENSG00000102034	257.305	556.192	2.1616	1.1117	0.00963947	0.0988521	ELF4	chrX	-	130064874	130110716	4316	protein_coding	E74-like_factor_4_(ets_domain_transcription_factor)
ENSG00000159348	919.778	430.164	0.467682	-1.09619	0.00965692	0.098981	CYB5R1	chr1	-	202961869	202967280	4504	protein_coding	cytochrome_b5_reductase_1
ENSG00000138002	117.13	261.433	2.232	1.15743	0.00968322	0.0992004	IFT172	chr2	-	27444371	27489789	8401	protein_coding	intraflagellar_transport_172
ENSG00000198160	260.185	562.441	2.16169	1.11176	0.00969203	0.0992405	MIER1	chr1	+	66924895	66988619	8273	protein_coding	mesoderm_induction_early_response_1_transcriptional_regulator
ENSG00000144063	29.7599	77.0783	2.59	1.36902	0.0097115	0.0992559	MALL	chr2	-	110083870	110116566	3167	protein_coding	mal_T-cell_differentiation_protein-like
ENSG00000154582	1278.86	600.979	0.469934	-1.08932	0.00971963	0.0992559	TCEB1	chr8	-	73939169	73972287	4934	protein_coding	transcription_elongation_factor_B_(SIII)_polypeptide_1_(15kDa_elongin_C)
ENSG00000181218	28.7998	8.3359	0.289443	-1.7742	0.00973082	0.0992559	HIST3H2A	chr1	-	228456979	228457873	895	protein_coding	histone_cluster_3_H2a
ENSG00000185904	28.7998	8.3359	0.289443	-1.7742	0.00973082	0.0992559	LINC00839	chr10	+	42475543	42495336	2337	lincRNA	long_intergenic_non-protein_coding_RNA_839
ENSG00000159761	22.0791	5.21126	0.236027	-2.05811	0.00973269	0.0992559	C16orf86	chr16	+	67666816	67668758	1789	protein_coding	chromosome_16_open_reading_frame_86
ENSG00000233230	4.79711	21.8761	4.56026	2.15902	0.00973269	0.0992559	AC079807.2	chr2	+	47905678	47907810	856	antisense	NA
ENSG00000274272	22.0791	5.21126	0.236027	-2.05811	0.00973269	0.0992559	RP11-44M6.7	chr7	-	100572232	100578700	4401	processed_transcript	NA
ENSG00000248098	4.79711	21.8761	4.56026	2.15902	0.00973269	0.0992559	BCKDHA	chr19	+	41397460	41431345	2892	protein_coding	branched_chain_keto_acid_dehydrogenase_E1_alpha_polypeptide
ENSG00000067596	235.223	509.322	2.16528	1.11411	0.00976455	0.0995306	DHX8	chr17	+	43483865	43544463	9302	protein_coding	DEAH_(Asp-Glu-Ala-His)_box_polypeptide_8
ENSG00000148516	384.999	823.871	2.13993	1.09729	0.00980598	0.0998804	ZEB1	chr10	+	31318495	31529814	8650	protein_coding	zinc_finger_E-box_binding_homeobox_1
ENSG00000154305	405.161	866.574	2.13884	1.09657	0.00980871	0.0998804	MIA3	chr1	+	222618086	222668012	10171	protein_coding	melanoma_inhibitory_activity_family_member_3
ENSG00000137154	13985.9	6652.39	0.475651	-1.07201	0.00983862	0.100135	RPS6	chr9	-	19375715	19380254	2714	protein_coding	ribosomal_protein_S6
ENSG00000213246	601.023	279.139	0.46444	-1.10612	0.00984577	0.100157	SUPT4H1	chr17	-	58345175	58353093	2079	protein_coding	SPT4_homolog_DSIF_elongation_factor_subunit
ENSG00000123411	39.361	95.8262	2.43455	1.28079	0.00987434	0.100284	IKZF4	chr12	+	56007659	56038435	6808	protein_coding	IKAROS_family_zinc_finger_4
ENSG00000224470	281.308	605.145	2.15118	1.10476	0.00987751	0.100284	ATXN1L	chr16	+	71845991	71885268	8542	protein_coding	ataxin_1-like
ENSG00000133265	963.943	452.037	0.468945	-1.09231	0.0098836	0.100284	HSPBP1	chr19	-	55262231	55280381	2159	protein_coding	HSPA_(heat_shock_70kDa)_binding_protein_cytoplasmic_cochaperone_1
ENSG00000184227	63.3637	23.9592	0.378122	-1.3987	0.00988923	0.100284	ACOT1	chr14	+	73537114	73543794	1713	protein_coding	acyl-CoA_thioesterase_1
ENSG00000161921	64.3238	23.9592	0.372478	-1.42036	0.00988923	0.100284	CXCL16	chr17	-	4733526	4739922	2794	protein_coding	chemokine_(C-X-C_motif)_ligand_16
ENSG00000148798	64.3238	23.9592	0.372478	-1.42036	0.00988923	0.100284	INA	chr10	+	103277163	103290351	3231	protein_coding	internexin_neuronal_intermediate_filament_protein_alpha
[truncated: 18,275 more rows]
